# Supplementary material for: Quantifying interspecific variation in dispersal ability of noctuid moths using an advanced tethered flight technique
Source: Ecol Evol. 2015 Dec 15;6(1):181–90. doi: 10.1002/ece3.1861 (PMC4716516; doi:10.1002/ece3.1861)
Supplement: Supplementary file 1 — Appendix S1. Example of raw data generated by the tethered flight mill for 8 moths in one night. [file ECE3-6-181-s001.csv]

No.	Date	Time	Channel 1	Channel 2	Channel 3	Channel 4	Channel 5	Channel 6	Channel 7	Channel 8
1	01-Jul-13	20:00:00	0	0	0	0	0	0	0	4.2
2	01-Jul-13	20:00:05	0	0	0	0	0	0	0	4
3	01-Jul-13	20:00:10	0	0	0	0	0	0	0	3.9
4	01-Jul-13	20:00:15	0	0	0	0	0	0	0	3.5
5	01-Jul-13	20:00:20	0	0	0	0	0	0	0	3.5
6	01-Jul-13	20:00:25	0	0	0	0	0	0	0	3.5
7	01-Jul-13	20:00:30	0	0	0	0	0	0	0	3.9
8	01-Jul-13	20:00:35	0	0	0	0	0	0	0	4.1
9	01-Jul-13	20:00:40	0	0	0	0	0	0	0	4
10	01-Jul-13	20:00:45	0	0	0	0	0	0	0	4.1
11	01-Jul-13	20:00:50	0	0	0	0	0	0	0	4.1
12	01-Jul-13	20:00:55	0	0	0	0	0	0	0	4
13	01-Jul-13	20:01:00	0	0	0	0	0	0	0	4
14	01-Jul-13	20:01:05	0	0	0	0	0	0	0	4.1
15	01-Jul-13	20:01:10	0	0	0	0	0	0	0	4.2
16	01-Jul-13	20:01:15	0	0	0	0	0	0	0	4.5
17	01-Jul-13	20:01:20	0	0	0	0	0	0	0	4.5
18	01-Jul-13	20:01:25	0	0	0	0	0	0	0	4.5
19	01-Jul-13	20:01:30	0	0	0	0	0	0	0	4.4
20	01-Jul-13	20:01:35	0	0	0	0	0	0	0	4.5
21	01-Jul-13	20:01:40	0	0	0	0	0	0	0	4.4
22	01-Jul-13	20:01:45	0	0	0	0	0	0	0	4.4
23	01-Jul-13	20:01:50	0	0	0	0	0	0	0	4.3
24	01-Jul-13	20:01:55	0	0	0	0	0	0	0	4.2
25	01-Jul-13	20:02:00	0	0	0	0	0	0	0	4
26	01-Jul-13	20:02:05	0	0	0	0	0	0	0	4.1
27	01-Jul-13	20:02:10	0	0	0	0	0	0	0	4.2
28	01-Jul-13	20:02:15	0	0	0	0	0	0	0	4.3
29	01-Jul-13	20:02:20	0	0	0	0	0	0	0	4.2
30	01-Jul-13	20:02:25	0	0	0	0	0	0	0	4.4
31	01-Jul-13	20:02:30	0	0	0	0	0	0	0	4.3
32	01-Jul-13	20:02:35	0	0	0	0	0	0	0	4.2
33	01-Jul-13	20:02:40	0	0	0	0	0	0	0	4.1
34	01-Jul-13	20:02:45	0	0	0	0	0	0	0	3.9
35	01-Jul-13	20:02:50	0	0	0	0	0	0	0	3.6
36	01-Jul-13	20:02:55	0	0	0	0	0	0	0	3.6
37	01-Jul-13	20:03:00	0	0	0	0	0	0	0	3.6
38	01-Jul-13	20:03:05	0	0	0	0	0	0	0	3.5
39	01-Jul-13	20:03:10	0	0	0	0	0	0	0	3.6
40	01-Jul-13	20:03:15	0	0	0	0	0	0	0	3.5
41	01-Jul-13	20:03:20	0	0	0	0	0	0	0	3.5
42	01-Jul-13	20:03:25	0	0	0	0	0	0	0	3.5
43	01-Jul-13	20:03:30	0	0	0	0	0	0	0	3.5
44	01-Jul-13	20:03:35	0	0	0	0	0	0	0	3.8
45	01-Jul-13	20:03:40	0	0	0	0	0	0	0	3.9
46	01-Jul-13	20:03:45	0	0	0	0	0	0	0	3.9
47	01-Jul-13	20:03:50	0	0	0	0	0	0	0	4
48	01-Jul-13	20:03:55	0	0	0	0	0	0	0	3.9
49	01-Jul-13	20:04:00	0	0	0	0	0	0	0	3.7
50	01-Jul-13	20:04:05	0	0	0	0	0	0	0	3.8
51	01-Jul-13	20:04:10	0	0	0	0	0	0	0	3.8
52	01-Jul-13	20:04:15	0	0	0	0	0	0	0	3.7
53	01-Jul-13	20:04:20	0	0	0	0	0	0	0	3.7
54	01-Jul-13	20:04:25	0	0	0	0	0	0	0	3.8
55	01-Jul-13	20:04:30	0	0	0	0	0	0	0	3.8
56	01-Jul-13	20:04:35	0	0	0	0	0	0	0	3.7
57	01-Jul-13	20:04:40	0	0	0	0	0	0	0	3.8
58	01-Jul-13	20:04:45	0	0	0	0	0	0	0	4
59	01-Jul-13	20:04:50	0	0	0	0	0	0	0	4
60	01-Jul-13	20:04:55	0	0	0	0	0	0	0	3.9
61	01-Jul-13	20:05:00	0	0	0	0	0	0	0	3.7
62	01-Jul-13	20:05:05	0	0	0	0	0	0	0	3.4
63	01-Jul-13	20:05:10	0	0	0	0	0	0	0	3
64	01-Jul-13	20:05:15	0	0	0	0	0	0	0	3.1
65	01-Jul-13	20:05:20	0	0	0	0	0	0	0	3.1
66	01-Jul-13	20:05:25	0	0	0	0	0	0	0	3
67	01-Jul-13	20:05:30	0	0	0	0	0	0	0	2.8
68	01-Jul-13	20:05:35	0	0	0	0	0	0	0	2.8
69	01-Jul-13	20:05:40	0	0	0	0	0	0	0	2.8
70	01-Jul-13	20:05:45	0	0	0	0	0	0	0	2.8
71	01-Jul-13	20:05:50	0	0	0	0	0	0	0	2.8
72	01-Jul-13	20:05:55	0	0	0	0	0	0	0	3.5
73	01-Jul-13	20:06:00	0	0	0	0	0	0	0	3.8
74	01-Jul-13	20:06:05	0	0	0	0	0	0	0	4
75	01-Jul-13	20:06:10	0	0	0	0	0	0.1	0	4.1
76	01-Jul-13	20:06:15	0	0	0	0	0	0	0	4.1
77	01-Jul-13	20:06:20	0	0	0	0	0	0	0	3.9
78	01-Jul-13	20:06:25	0	0	0	0	0	0	0	3.8
79	01-Jul-13	20:06:30	0	0	0	0	0	0	0	3.8
80	01-Jul-13	20:06:35	0	0	0	0	0	0	0	3.9
81	01-Jul-13	20:06:40	0	0	0	0	0	0	0	3.9
82	01-Jul-13	20:06:45	0	0	0	0	0	0	0	4
83	01-Jul-13	20:06:50	0	0	0	0	0	0	0	4.1
84	01-Jul-13	20:06:55	0	0	0	0	0	0	0	4.2
85	01-Jul-13	20:07:00	0	0	0	0	0	0	0	4.2
86	01-Jul-13	20:07:05	0	0	0	0	0	0	0	4.4
87	01-Jul-13	20:07:10	0	0	0	0	0	0	0	4.4
88	01-Jul-13	20:07:15	0	0	0	0	0	0	0	4.5
89	01-Jul-13	20:07:20	0	0	0	0	0	0	0	4.6
90	01-Jul-13	20:07:25	0	0	0	0	0	0	0	4.6
91	01-Jul-13	20:07:30	0	0	0	0	0	0	0	4.6
92	01-Jul-13	20:07:35	0	0	0	0	0	0	0	4.6
93	01-Jul-13	20:07:40	0	0	0	0	0	0	0	4.7
94	01-Jul-13	20:07:45	0	0	0	0	0	0	0	4.8
95	01-Jul-13	20:07:50	0	0	0	0	0	0	0	4.9
96	01-Jul-13	20:07:55	0	0	0	0	0	0	0	4.9
97	01-Jul-13	20:08:00	0	0	0	0	0	0	0	4.9
98	01-Jul-13	20:08:05	0	0	0	0	0	0	0	5
99	01-Jul-13	20:08:10	0	0	0	0	0	0	0	5.1
100	01-Jul-13	20:08:15	0	0	0	0	0	0	0	5.1
101	01-Jul-13	20:08:20	0	0	0	0	0	0	0	5
102	01-Jul-13	20:08:25	0	0	0	0	0	0	0	5
103	01-Jul-13	20:08:30	0	0	0	0	0	0	0	5
104	01-Jul-13	20:08:35	0	0	0	0	0	0	0	5
105	01-Jul-13	20:08:40	0	0	0	0	0	0	0	4.8
106	01-Jul-13	20:08:45	0	0	0	0	0	0	0	4.7
107	01-Jul-13	20:08:50	0	0	0	0	0	0	0	4.9
108	01-Jul-13	20:08:55	0	0	0	0	0	0	0	4.9
109	01-Jul-13	20:09:00	0	0	0	0	0	0	0	4.8
110	01-Jul-13	20:09:05	0	0	0	0	0	0	0	4.8
111	01-Jul-13	20:09:10	0	0	0	0	0	0	0	4.6
112	01-Jul-13	20:09:15	0	0	0	0	0	0	0	4.6
113	01-Jul-13	20:09:20	0	0	0	0	0	0	0	4.7
114	01-Jul-13	20:09:25	0	0	0	0	0	0	0	4.7
115	01-Jul-13	20:09:30	0	0	0	0	0	0	0	4.7
116	01-Jul-13	20:09:35	0	0	0	0	0	0	0	4.6
117	01-Jul-13	20:09:40	0	0	0	0	0	0	0	4.5
118	01-Jul-13	20:09:45	0	0	0	0	0	0	0	4.3
119	01-Jul-13	20:09:50	0	0	0	0	0	0	0	4.2
120	01-Jul-13	20:09:55	0	0	0	0	0	0	0	3.7
121	01-Jul-13	20:10:00	0	0	0	0	0	0	0	3.3
122	01-Jul-13	20:10:05	0	0	0	0	0	0	0	3.1
123	01-Jul-13	20:10:10	0	0	0	0	0	0	0	3
124	01-Jul-13	20:10:15	0	0	0	0	0	0	0	2.8
125	01-Jul-13	20:10:20	0	0	0	0	0	0	0	4
126	01-Jul-13	20:10:25	0	0	0	0	0	0	0	4.5
127	01-Jul-13	20:10:30	0	0	0	0	0	0	0	4.4
128	01-Jul-13	20:10:35	0	0	0	0	0	0	0	4.3
129	01-Jul-13	20:10:40	0	0	0	0	0	0	0	4.2
130	01-Jul-13	20:10:45	0	0	0	0	0	0	0	4.1
131	01-Jul-13	20:10:50	0	0	0	0	0	0	0	4
132	01-Jul-13	20:10:55	0	0	0	0	0	0	0	3.9
133	01-Jul-13	20:11:00	0	0	0	0	0	0	0	3.8
134	01-Jul-13	20:11:05	0	0	0	0	0	0	0	3.6
135	01-Jul-13	20:11:10	0	0	0	0	0	0	0	3.6
136	01-Jul-13	20:11:15	0	0	0	0	0	0	0	3.6
137	01-Jul-13	20:11:20	0	0	0	0	0	0	0	3.8
138	01-Jul-13	20:11:25	0	0	0	0	0	0	0	4.1
139	01-Jul-13	20:11:30	0	0	0	0	0	0	0	4
140	01-Jul-13	20:11:35	0	0	0	0	0	0	0	3.9
141	01-Jul-13	20:11:40	0	0	0	0	0	0	0	4
142	01-Jul-13	20:11:45	0	0	0	0	0	0	0	3.8
143	01-Jul-13	20:11:50	0	0	0	0	0	0	0	3.8
144	01-Jul-13	20:11:55	0	0	0	0	0	0	0	3.9
145	01-Jul-13	20:12:00	0	0	0	0	0	0	0	3.5
146	01-Jul-13	20:12:05	0	0	0	0	0	0	0	4
147	01-Jul-13	20:12:10	0	0	0	0	0	0	0	4
148	01-Jul-13	20:12:15	0	0	0	0	0	0	0	4
149	01-Jul-13	20:12:20	0	0	0	0	0	0	0	3.6
150	01-Jul-13	20:12:25	0	0	0	0	0	0	0	3.4
151	01-Jul-13	20:12:30	0	0	0	0	0	0	0	3.8
152	01-Jul-13	20:12:35	0	0	0	0	0	0	0	3.9
153	01-Jul-13	20:12:40	0	0	0	0	0	0	0	4.1
154	01-Jul-13	20:12:45	0	0	0	0	0	0	0	3.9
155	01-Jul-13	20:12:50	0	0	0	0	0	0	0	3.8
156	01-Jul-13	20:12:55	0	0	0	0	0	0	0	3.8
157	01-Jul-13	20:13:00	0	0	0	0	0	0	0	4.1
158	01-Jul-13	20:13:05	0	0	0	0	0	0	0	3.8
159	01-Jul-13	20:13:10	0	0	0	0	0	0	0	2.8
160	01-Jul-13	20:13:15	0	0	0	0	0	0	0	3.8
161	01-Jul-13	20:13:20	0	0	0	0	0	0	0	4.2
162	01-Jul-13	20:13:25	0	0	0	0	0	0	0	4.2
163	01-Jul-13	20:13:30	0	0	0	0	0	0	0	3.5
164	01-Jul-13	20:13:35	0	0	0	0	0	0	0	3.8
165	01-Jul-13	20:13:40	0	0	0	0	0	0	0	4.3
166	01-Jul-13	20:13:45	0	0	0	0	0	0	0	3.6
167	01-Jul-13	20:13:50	0	0	0	0	0	0	0	4.2
168	01-Jul-13	20:13:55	0	0	0	0	0	0	0	4.2
169	01-Jul-13	20:14:00	0	0	0	0	0	0	0	3.9
170	01-Jul-13	20:14:05	0	0	0	0	0	0	0	4.1
171	01-Jul-13	20:14:10	0	0	0	0	0	0	0	3.7
172	01-Jul-13	20:14:15	0	0	0	0	0	0	0	3.3
173	01-Jul-13	20:14:20	0	0	0	0	0	0	0	2.8
174	01-Jul-13	20:14:25	0	0	0	0	0	0	0	4.4
175	01-Jul-13	20:14:30	0	0	0	0	0	0	0	4.1
176	01-Jul-13	20:14:35	0	0	0	0	0	0	0	4.1
177	01-Jul-13	20:14:40	0	0	0	0	0	0	0	4.2
178	01-Jul-13	20:14:45	0	0	0	0	0	0	0	3.5
179	01-Jul-13	20:14:50	0	0	0	0	0	0	0	2.3
180	01-Jul-13	20:14:55	0	0	0	0	0	0	0	3.4
181	01-Jul-13	20:15:00	0	0	0	0	0	0	0	4.7
182	01-Jul-13	20:15:05	0	0	0	0	0	0	0	4.4
183	01-Jul-13	20:15:10	0	0	0	0	0	0	0	4.1
184	01-Jul-13	20:15:15	0	0	0	0	0	0	0	4.3
185	01-Jul-13	20:15:20	0	0	0	0	0	0	0	4.4
186	01-Jul-13	20:15:25	0	0	0	0	0	0	0	4.2
187	01-Jul-13	20:15:30	0	0	0	0	0	0	0	4
188	01-Jul-13	20:15:35	0	0	0	0	0	0	0	4.1
189	01-Jul-13	20:15:40	0	0	0	0	0	0	0	4.5
190	01-Jul-13	20:15:45	0	0	0	0	0	0	0	4.1
191	01-Jul-13	20:15:50	0	0	0	0	0	0	0	4
192	01-Jul-13	20:15:55	0	0	0	0	0	0	0	3.5
193	01-Jul-13	20:16:00	0	0	0	0	0	0	0	4.5
194	01-Jul-13	20:16:05	0	0	0	0	0	0	0	4.2
195	01-Jul-13	20:16:10	0	0	0	0	0	0	0	3.9
196	01-Jul-13	20:16:15	0	0	0	0	0	0	0	3.7
197	01-Jul-13	20:16:20	0	0	0	0	0	0	0	3.8
198	01-Jul-13	20:16:25	0	0	0	0	0	0	0	3.3
199	01-Jul-13	20:16:30	0	0	0	0	0	0	0	3.1
200	01-Jul-13	20:16:35	0	0	0	0	0	0	0	4.4
201	01-Jul-13	20:16:40	0	0	0	0	0	0	0	4.2
202	01-Jul-13	20:16:45	0	0	0	0	0	0	0	3.9
203	01-Jul-13	20:16:50	0	0	0	0	0	0	0	4.3
204	01-Jul-13	20:16:55	0	0	0	0	0	0	0	4.3
205	01-Jul-13	20:17:00	0	0	0	0	0	0	0	3.6
206	01-Jul-13	20:17:05	0	0	0	0	0	0	0	2.7
207	01-Jul-13	20:17:10	0	0	0	0	0	0	0	3.4
208	01-Jul-13	20:17:15	0	0	0	0	0	0	0	3.8
209	01-Jul-13	20:17:20	0	0	0	0	0	0	0	3.4
210	01-Jul-13	20:17:25	0	0	0	0	0	0	0	3.8
211	01-Jul-13	20:17:30	0	0	0	0	0	0	0	3.8
212	01-Jul-13	20:17:35	0	0	0	0	0	0	0	3.6
213	01-Jul-13	20:17:40	0	0	0	0	0	0	0	3.4
214	01-Jul-13	20:17:45	0	0	0	0	0	0	0	3.1
215	01-Jul-13	20:17:50	0	0	0	0	0	0	0	3.4
216	01-Jul-13	20:17:55	0	0	0	0	0	0	0	2.2
217	01-Jul-13	20:18:00	0	0	0	0	0	0	0	2
218	01-Jul-13	20:18:05	0	0	0	0	0	0	0	4
219	01-Jul-13	20:18:10	0	0	0	0	0	0	0	4.6
220	01-Jul-13	20:18:15	0	0	0	0	0	0	0	4.5
221	01-Jul-13	20:18:20	0	0	0	0	0	0	0	4.6
222	01-Jul-13	20:18:25	0	0	0	0	0	0	0	4.4
223	01-Jul-13	20:18:30	0	0	0	0	0	0	0	4
224	01-Jul-13	20:18:35	0	0	0	0	0	0	0	3.8
225	01-Jul-13	20:18:40	0	0	0	0	0	0	0	3.5
226	01-Jul-13	20:18:45	0	0	0	0	0	0	0	3.1
227	01-Jul-13	20:18:50	0	0	0	0	0	0	0	2.3
228	01-Jul-13	20:18:55	0	0	0	0	0	0	0	1.6
229	01-Jul-13	20:19:00	0	0	0	0	0	0	0	2.5
230	01-Jul-13	20:19:05	0	0	0	0	0	0	0	4
231	01-Jul-13	20:19:10	0	0	0	0	0	0	0	4.1
232	01-Jul-13	20:19:15	0	0	0	0	0	0	0	3.7
233	01-Jul-13	20:19:20	0	0	0	0	0	0	0	3.6
234	01-Jul-13	20:19:25	0	0	0	0	0	0	0	3.3
235	01-Jul-13	20:19:30	0	0	0	0	0	0	0	3.2
236	01-Jul-13	20:19:35	0	0	0	0	0	0	0	4.2
237	01-Jul-13	20:19:40	0	0	0	0	0	0	0	4.5
238	01-Jul-13	20:19:45	0	0	0	0	0	0	0	4.4
239	01-Jul-13	20:19:50	0	0	0	0	0	0	0	4
240	01-Jul-13	20:19:55	0	0	0	0	0	0	0	3.8
241	01-Jul-13	20:20:00	0	0	0	0	0	0	0	3.6
242	01-Jul-13	20:20:05	0	0	0	0	0	0	0	3.2
243	01-Jul-13	20:20:10	0	0	0	0	0	0	0	2.4
244	01-Jul-13	20:20:15	0	0	0	0	0	0	0	1.5
245	01-Jul-13	20:20:20	0	0	0	0	0	0	0	2.8
246	01-Jul-13	20:20:25	0	0	0	0	0	0	0	3.2
247	01-Jul-13	20:20:30	0	0	0	0	0	0	0	2.2
248	01-Jul-13	20:20:35	0	0	0	0	0	0	0	3.4
249	01-Jul-13	20:20:40	0	0	0	0	0	0	0	4.5
250	01-Jul-13	20:20:45	0	0	0	0	0	0	0	4.2
251	01-Jul-13	20:20:50	0	0	0	0	0	0	0	3.8
252	01-Jul-13	20:20:55	0	0	0	0	0	0	0	3.3
253	01-Jul-13	20:21:00	0	0	0	0	0	0	0	3.7
254	01-Jul-13	20:21:05	0	0	0	0	0	0	0	3.8
255	01-Jul-13	20:21:10	0	0	0	0	0	0	0	3.7
256	01-Jul-13	20:21:15	0	0	0	0	0	0	0	4.1
257	01-Jul-13	20:21:20	0	0	0	0	0	0	0	4.4
258	01-Jul-13	20:21:25	0	0	0	0	0	0	0	4.3
259	01-Jul-13	20:21:30	0	0	0	0	0	0	0	3.7
260	01-Jul-13	20:21:35	0	0	0	0	0	0	0	3.8
261	01-Jul-13	20:21:40	0	0	0	0	0	0	0	4.1
262	01-Jul-13	20:21:45	0	0	0	0	0	0	0	3.5
263	01-Jul-13	20:21:50	0	0	0	0	0	0	0	3.6
264	01-Jul-13	20:21:55	0	0	0	0	0	0	0	4.1
265	01-Jul-13	20:22:00	0	0	0	0	0	0	0	4.2
266	01-Jul-13	20:22:05	0	0	0	0	0	0	0	4
267	01-Jul-13	20:22:10	0	0	0	0	0	0	0	3.8
268	01-Jul-13	20:22:15	0	0	0	0	0	0	0	3.5
269	01-Jul-13	20:22:20	0	0	0	0	0	0	0	2.9
270	01-Jul-13	20:22:25	0	0	0	0	0	0	0	1.9
271	01-Jul-13	20:22:30	0	0	0	0	0	0	0	1.3
272	01-Jul-13	20:22:35	0	0	0	0	0	0	0	3.1
273	01-Jul-13	20:22:40	0	0	0	0	0	0	0	4.1
274	01-Jul-13	20:22:45	0	0	0	0	0	0	0	4.4
275	01-Jul-13	20:22:50	0	0	0	0	0	0	0	4.6
276	01-Jul-13	20:22:55	0	0	0	0	0	0	0	4.6
277	01-Jul-13	20:23:00	0	0	0	0	0	0	0	4.1
278	01-Jul-13	20:23:05	0	0	0	0	0	0	0	3.8
279	01-Jul-13	20:23:10	0	0	0	0	0	0	0	3.1
280	01-Jul-13	20:23:15	0	0	0	0	0	0	0	3.3
281	01-Jul-13	20:23:20	0	0	0	0	0	0	0	4
282	01-Jul-13	20:23:25	0	0	0	0	0	0	0	2.9
283	01-Jul-13	20:23:30	0	0	0	0	0	0	0	2.5
284	01-Jul-13	20:23:35	0	0	0	0	0	0	0	4.4
285	01-Jul-13	20:23:40	0	0	0	0	0	0	0	4.8
286	01-Jul-13	20:23:45	0	0	0	0	0	0	0	4.4
287	01-Jul-13	20:23:50	0	0	0	0	0	0	0	3.9
288	01-Jul-13	20:23:55	0	0	0	0	0	0	0	3.5
289	01-Jul-13	20:24:00	0	0	0	0	0	0	0	3.4
290	01-Jul-13	20:24:05	0	0	0	0	0	0	0	4.4
291	01-Jul-13	20:24:10	0	0	0	0	0	0	0	4.4
292	01-Jul-13	20:24:15	0	0	0	0	0	0	0	3.8
293	01-Jul-13	20:24:20	0	0	0	0	0	0	0	4.1
294	01-Jul-13	20:24:25	0	0	0	0	0	0	0	4
295	01-Jul-13	20:24:30	0	0	0	0	0	0	0	4.3
296	01-Jul-13	20:24:35	0	0	0	0	0	0	0	4
297	01-Jul-13	20:24:40	0	0	0	0	0	0	0	3.7
298	01-Jul-13	20:24:45	0	0	0	0	0	0	0	3.4
299	01-Jul-13	20:24:50	0	0	0	0	0	0	0	3.4
300	01-Jul-13	20:24:55	0	0	0	0	0	0	0	3.3
301	01-Jul-13	20:25:00	0	0	0	0	0	0	0	2.1
302	01-Jul-13	20:25:05	0	0	0	0	0	0	0	1.4
303	01-Jul-13	20:25:10	0	0	0	0	0	0	0	2.3
304	01-Jul-13	20:25:15	0	0	0	0	0	0	0	4.2
305	01-Jul-13	20:25:20	0	0	0	0	0	0	0	4.3
306	01-Jul-13	20:25:25	0	0	0	0	0	0	0	4
307	01-Jul-13	20:25:30	0	0	0	0	0	0	0	3.9
308	01-Jul-13	20:25:35	0	0	0	0	0	0	0	3.7
309	01-Jul-13	20:25:40	0	0	0	0	0	0	0	3.9
310	01-Jul-13	20:25:45	0	0	0	0	0	0	0	3.4
311	01-Jul-13	20:25:50	0	0	0	0	0	0	0	3.3
312	01-Jul-13	20:25:55	0	0	0	0	0	0	0	3.3
313	01-Jul-13	20:26:00	0	0	0	0	0	0	0	3.8
314	01-Jul-13	20:26:05	0	0	0	0	0	0	0	4.2
315	01-Jul-13	20:26:10	0	0	0	0	0	0	0	4.1
316	01-Jul-13	20:26:15	0	0	0	0	0	0	0	3.8
317	01-Jul-13	20:26:20	0	0	0	0	0	0	0	3.5
318	01-Jul-13	20:26:25	0	0	0	0	0	0	0	2.9
319	01-Jul-13	20:26:30	0	0	0	0	0	0	0	2
320	01-Jul-13	20:26:35	0	0	0	0	0	0	0	1.3
321	01-Jul-13	20:26:40	0	0	0	0	0	0	0	1.8
322	01-Jul-13	20:26:45	0	0	0	0	0	0	0	3.7
323	01-Jul-13	20:26:50	0	0	0	0	0	0	0	4.1
324	01-Jul-13	20:26:55	0	0	0	0	0	0	0	3.7
325	01-Jul-13	20:27:00	0	0	0	0	0	0	0	3.5
326	01-Jul-13	20:27:05	0	0	0	0	0	0	0	3.3
327	01-Jul-13	20:27:10	0	0	0	0	0	0	0	2.4
328	01-Jul-13	20:27:15	0	0	0	0	0	0	0	2.9
329	01-Jul-13	20:27:20	0	0	0	0	0	0	0	4.5
330	01-Jul-13	20:27:25	0	0	0	0	0	0	0	4.3
331	01-Jul-13	20:27:30	0	0	0	0	0	0	0	3.9
332	01-Jul-13	20:27:35	0	0	0	0	0	0	0	3.7
333	01-Jul-13	20:27:40	0	0	0	0	0	0	0	3.3
334	01-Jul-13	20:27:45	0	0	0	0	0	0	0	2.5
335	01-Jul-13	20:27:50	0	0	0	0	0	0	0	1.7
336	01-Jul-13	20:27:55	0	0	0	0	0	0	0	1.3
337	01-Jul-13	20:28:00	0	0	0	0	0	0	0	3.1
338	01-Jul-13	20:28:05	0	0	0	0	0	0	0	3.9
339	01-Jul-13	20:28:10	0	0	0	0	0	0	0	4
340	01-Jul-13	20:28:15	0	0	0	0	0	0	0	3.6
341	01-Jul-13	20:28:20	0	0	0	0	0	0	0	3.5
342	01-Jul-13	20:28:25	0	0	0	0	0	0	0	3.2
343	01-Jul-13	20:28:30	0	0	0	0	0	0	0	4
344	01-Jul-13	20:28:35	0	0	0	0	0	0	0	3.6
345	01-Jul-13	20:28:40	0	0	0	0	0	0	0	3.9
346	01-Jul-13	20:28:45	0	0	0	0	0	0	0	4.8
347	01-Jul-13	20:28:50	0	0	0	0	0	0	0	4.8
348	01-Jul-13	20:28:55	0	0	0	0	0	0	0	4.7
349	01-Jul-13	20:29:00	0	0	0	0	0	0	0	4.3
350	01-Jul-13	20:29:05	0	0	0	0	0	0	0	3.8
351	01-Jul-13	20:29:10	0	0	0	0	0	0	0	3.5
352	01-Jul-13	20:29:15	0	0	0	0	0	0	0	2.6
353	01-Jul-13	20:29:20	0	0	0	0	0	0	0	3.4
354	01-Jul-13	20:29:25	0	0	0	0	0	0	0	3.5
355	01-Jul-13	20:29:30	0	0	0	0	0	0	0	3.4
356	01-Jul-13	20:29:35	0	0	0	0	0	0	0	2.7
357	01-Jul-13	20:29:40	0	0	0	0	0	0	0	3.5
358	01-Jul-13	20:29:45	0	0	0	0	0	0	0	3.4
359	01-Jul-13	20:29:50	0	0	0	0	0	0	0	3
360	01-Jul-13	20:29:55	0	0	0	0	0	0	0	4
361	01-Jul-13	20:30:00	0	0	0	0	0	0	0	3.5
362	01-Jul-13	20:30:05	0	0	0	0	0	0	0	4.1
363	01-Jul-13	20:30:10	0	0	0	0	0	0	0	4.3
364	01-Jul-13	20:30:15	0	0	0	0	0	0	0	3.9
365	01-Jul-13	20:30:20	0	0	0	0	0	0	0	3.4
366	01-Jul-13	20:30:25	0	0	0	0	0	0	0	2.7
367	01-Jul-13	20:30:30	0	0	0	0	0	0	0	1.7
368	01-Jul-13	20:30:35	0	0	0	0	0	0	0	1.1
369	01-Jul-13	20:30:40	0	0	0	0	0	0	0	3
370	01-Jul-13	20:30:45	0	0	0	0	0	0	0	4.2
371	01-Jul-13	20:30:50	0	0	0	0	0	0	0	3.2
372	01-Jul-13	20:30:55	0	0	0	0	0	0	0	2.1
373	01-Jul-13	20:31:00	0	0	0	0	0	0	0	1.4
374	01-Jul-13	20:31:05	0	0	0	0	0	0	0	0.9
375	01-Jul-13	20:31:10	0	0	0	0	0	0	0	0.6
376	01-Jul-13	20:31:15	0	0	0	0	0	0	0	1.5
377	01-Jul-13	20:31:20	0	0	0	0	0	0	0	3.4
378	01-Jul-13	20:31:25	0	0	0	0	0	0	0	3.5
379	01-Jul-13	20:31:30	0	0	0	0	0	0	0	4.3
380	01-Jul-13	20:31:35	0	0	0	0	0	0	0	4.2
381	01-Jul-13	20:31:40	0	0	0	0	0	0	0	3.7
382	01-Jul-13	20:31:45	0	0	0	0	0	0	0	2.8
383	01-Jul-13	20:31:50	0	0	0	0	0	0	0	1.8
384	01-Jul-13	20:31:55	0	0	0	0	0	0	0	1.2
385	01-Jul-13	20:32:00	0	0	0	0	0	0	0	2.2
386	01-Jul-13	20:32:05	0	0	0	0	0	0	0	2.9
387	01-Jul-13	20:32:10	0	0	0	0	0	0	0	2.5
388	01-Jul-13	20:32:15	0	0	0	0	0	0	0	2.8
389	01-Jul-13	20:32:20	0	0	0	0	0	0	0	3.6
390	01-Jul-13	20:32:25	0	0	0	0	0	0	0	3.6
391	01-Jul-13	20:32:30	0	0	0	0	0	0	0	3.7
392	01-Jul-13	20:32:35	0	0	0	0	0	0	0	3.5
393	01-Jul-13	20:32:40	0	0	0	0	0	0	0	3.2
394	01-Jul-13	20:32:45	0	0	0	0	0	0	0	3.6
395	01-Jul-13	20:32:50	0	0	0	0	0	0	0	4.1
396	01-Jul-13	20:32:55	0	0	0	0	0	0	0	3.7
397	01-Jul-13	20:33:00	0	0	0	0	0	0	0	3.4
398	01-Jul-13	20:33:05	0	0	0	0	0	0	0	3.2
399	01-Jul-13	20:33:10	0	0	0	0	0	0	0	3.5
400	01-Jul-13	20:33:15	0	0	0	0	0	0	0	3.9
401	01-Jul-13	20:33:20	0	0	0	0	0	0	0	3.9
402	01-Jul-13	20:33:25	0	0	0	0	0	0	0	3.6
403	01-Jul-13	20:33:30	0	0	0	0	0	0	0	3.1
404	01-Jul-13	20:33:35	0	0	0	0	0	0	0	2.5
405	01-Jul-13	20:33:40	0	0	0	0	0	0	0	1.8
406	01-Jul-13	20:33:45	0	0	0	0	0	0	0	1.2
407	01-Jul-13	20:33:50	0	0	0	0	0	0	0	2.9
408	01-Jul-13	20:33:55	0	0	0	0	0	0	0	3.9
409	01-Jul-13	20:34:00	0	0	0	0	0	0	0	4
410	01-Jul-13	20:34:05	0	0	0	0	0	0	0	4.1
411	01-Jul-13	20:34:10	0	0	0	0	0	0	0	4
412	01-Jul-13	20:34:15	0	0	0	0	0	0	0	4
413	01-Jul-13	20:34:20	0	0	0	0	0	0	0	3.8
414	01-Jul-13	20:34:25	0	0	0	0	0	0	0	3.6
415	01-Jul-13	20:34:30	0	0	0	0	0	0	0	3.4
416	01-Jul-13	20:34:35	0	0	0	0	0	0	0	3.1
417	01-Jul-13	20:34:40	0	0	0	0	0	0	0	2.3
418	01-Jul-13	20:34:45	0	0	0	0	0	0	0	1.5
419	01-Jul-13	20:34:50	0	0	0	0	0	0	0	1.5
420	01-Jul-13	20:34:55	0	0	0	0	0	0	0	3.3
421	01-Jul-13	20:35:00	0	0	0	0	0	0	0	3.8
422	01-Jul-13	20:35:05	0	0	0	0	0	0	0	2.7
423	01-Jul-13	20:35:10	0	0	0	0	0	0	0	3.3
424	01-Jul-13	20:35:15	0	0	0	0	0	0	0	4.5
425	01-Jul-13	20:35:20	0	0	0	0	0	0	0	4.6
426	01-Jul-13	20:35:25	0	0	0	0	0	0	0	4.3
427	01-Jul-13	20:35:30	0	0	0	0	0	0	0	4.1
428	01-Jul-13	20:35:35	0	0	0	0	0	0	0	3.9
429	01-Jul-13	20:35:40	0	0	0	0	0	0	0	3.7
430	01-Jul-13	20:35:45	0	0	0	0	0	0	0	3.4
431	01-Jul-13	20:35:50	0	0	0	0	0	0	0	3
432	01-Jul-13	20:35:55	0	0	0	0	0	0	0	2.4
433	01-Jul-13	20:36:00	0	0	0	0	0	0	0	1.5
434	01-Jul-13	20:36:05	0	0	0	0	0	0	0	1.3
435	01-Jul-13	20:36:10	0	0	0	0	0	0	0	3
436	01-Jul-13	20:36:15	0	0	0	0	0	0	0	3.7
437	01-Jul-13	20:36:20	0	0	0	0	0	0	0	3.5
438	01-Jul-13	20:36:25	0	0	0	0	0	0	0	3.7
439	01-Jul-13	20:36:30	0	0	0	0	0	0	0	4.2
440	01-Jul-13	20:36:35	0	0	0	0	0	0	0	3.8
441	01-Jul-13	20:36:40	0	0	0	0	0	0	0	3.5
442	01-Jul-13	20:36:45	0	0	0	0	0	0	0	3.3
443	01-Jul-13	20:36:50	0	0	0	0	0	0	0	4.1
444	01-Jul-13	20:36:55	0	0	0	0	0	0	0	4
445	01-Jul-13	20:37:00	0	0	0	0	0	0	0	3.8
446	01-Jul-13	20:37:05	0	0	0	0	0	0	0	3.6
447	01-Jul-13	20:37:10	0	0	0	0	0	0	0	3.4
448	01-Jul-13	20:37:15	0	0	0	0	0	0	0	3.2
449	01-Jul-13	20:37:20	0	0	0	0	0	0	0	2.7
450	01-Jul-13	20:37:25	0	0	0	0	0	0	0	3.5
451	01-Jul-13	20:37:30	0	0	0	0	0	0	0	3.6
452	01-Jul-13	20:37:35	0	0	0	0	0	0	0	3.3
453	01-Jul-13	20:37:40	0	0	0	0	0	0	0	3.1
454	01-Jul-13	20:37:45	0	0	0	0	0	0	0	2.3
455	01-Jul-13	20:37:50	0	0	0	0	0	0	0	3.3
456	01-Jul-13	20:37:55	0	0	0	0	0	0	0	4.1
457	01-Jul-13	20:38:00	0	0	0	0	0	0	0	4.1
458	01-Jul-13	20:38:05	0	0	0	0	0	0	0	3.9
459	01-Jul-13	20:38:10	0	0	0	0	0	0	0	3.6
460	01-Jul-13	20:38:15	0	0	0	0	0	0	0	3.3
461	01-Jul-13	20:38:20	0	0	0	0	0	0	0	3
462	01-Jul-13	20:38:25	0	0	0	0	0	0	0	2.5
463	01-Jul-13	20:38:30	0	0	0	0	0	0	0	1.9
464	01-Jul-13	20:38:35	0	0	0	0	0	0	0	1.3
465	01-Jul-13	20:38:40	0	0	0	0	0	0	0	1.4
466	01-Jul-13	20:38:45	0	0	0	0	0	0	0	3.2
467	01-Jul-13	20:38:50	0	0	0	0	0	0	0	3.9
468	01-Jul-13	20:38:55	0	0	0	0	0	0	0	3.8
469	01-Jul-13	20:39:00	0	0	0	0	0	0	0	3.5
470	01-Jul-13	20:39:05	0	0	0	0	0	0	0	3.9
471	01-Jul-13	20:39:10	0	0	0	0	0	0	0	4
472	01-Jul-13	20:39:15	0	0	0	0	0	0	0	3.8
473	01-Jul-13	20:39:20	0	0	0	0	0	0	0	3.6
474	01-Jul-13	20:39:25	0	0	0	0	0	0	0	3.3
475	01-Jul-13	20:39:30	0	0	0	0	0	0	0	3.1
476	01-Jul-13	20:39:35	0	0	0	0	0	0	0	2.7
477	01-Jul-13	20:39:40	0	0	0	0	0	0	0	1.9
478	01-Jul-13	20:39:45	0	0	0	0	0	0	0	1.3
479	01-Jul-13	20:39:50	0	0	0	0	0	0	0	2
480	01-Jul-13	20:39:55	0	0	0	0	0	0	0	3.6
481	01-Jul-13	20:40:00	0	0	0	0	0	0	0	3.9
482	01-Jul-13	20:40:05	0	0	0	0	0	0	0	4.4
483	01-Jul-13	20:40:10	0	0	0	0	0	0	0	4.3
484	01-Jul-13	20:40:15	0	0	0	0	0	0	0	4.1
485	01-Jul-13	20:40:20	0	0	0	0	0	0	0	3.6
486	01-Jul-13	20:40:25	0	0	0	0	0	0	0	4
487	01-Jul-13	20:40:30	0	0	0	0	0	0	0	4.5
488	01-Jul-13	20:40:35	0	0	0	0	0	0	0	4.4
489	01-Jul-13	20:40:40	0	0	0	0	0	0	0	3.8
490	01-Jul-13	20:40:45	0	0	0	0	0	0	0	3.3
491	01-Jul-13	20:40:50	0	0	0	0	0	0	0	3.5
492	01-Jul-13	20:40:55	0	0	0	0	0	0	0	3.9
493	01-Jul-13	20:41:00	0	0	0	0	0	0	0	3.6
494	01-Jul-13	20:41:05	0	0	0	0	0	0	0	3.3
495	01-Jul-13	20:41:10	0	0	0	0	0	0	0	2.8
496	01-Jul-13	20:41:15	0	0	0	0	0	0	0	3.2
497	01-Jul-13	20:41:20	0	0	0	0	0	0	0	3.9
498	01-Jul-13	20:41:25	0	0	0	0	0	0	0	4
499	01-Jul-13	20:41:30	0	0	0	0	0	0	0	4.2
500	01-Jul-13	20:41:35	0	0	0	0	0	0	0	3.9
501	01-Jul-13	20:41:40	0	0	0	0	0	0	0	3.7
502	01-Jul-13	20:41:45	0	0	0	0	0	0	0	2.9
503	01-Jul-13	20:41:50	0	0	0	0	0	0	0	1.8
504	01-Jul-13	20:41:55	0	0	0	0	0	0	0	1.3
505	01-Jul-13	20:42:00	0	0	0	0	0	0	0	3.1
506	01-Jul-13	20:42:05	0	0	0	0	0	0	0	4
507	01-Jul-13	20:42:10	0	0	0	0	0	0	0	4.3
508	01-Jul-13	20:42:15	0	0	0	0	0	0	0	4
509	01-Jul-13	20:42:20	0	0	0	0	0	0	0	3.7
510	01-Jul-13	20:42:25	0	0	0	0	0	0	0	3.6
511	01-Jul-13	20:42:30	0	0	0	0	0	0	0	3.1
512	01-Jul-13	20:42:35	0	0	0	0	0	0	0	3.2
513	01-Jul-13	20:42:40	0	0	0	0	0	0	0	3.1
514	01-Jul-13	20:42:45	0	0	0	0	0	0	0	3.6
515	01-Jul-13	20:42:50	0	0	0	0	0	0	0	3
516	01-Jul-13	20:42:55	0	0	0	0	0	0	0	3.7
517	01-Jul-13	20:43:00	0	0	0	0	0	0	0	4
518	01-Jul-13	20:43:05	0	0	0	0	0	0	0	3.8
519	01-Jul-13	20:43:10	0	0	0	0	0	0	0	3.6
520	01-Jul-13	20:43:15	0	0	0	0	0	0	0	3.2
521	01-Jul-13	20:43:20	0	0	0	0	0	0	0	3
522	01-Jul-13	20:43:25	0	0	0	0	0	0	0	2.4
523	01-Jul-13	20:43:30	0	0	0	0	0	0	0	1.6
524	01-Jul-13	20:43:35	0	0	0	0	0	0	0	1.1
525	01-Jul-13	20:43:40	0	0	0	0	0	0	0	2.5
526	01-Jul-13	20:43:45	0	0	0	0	0	0	0	3.7
527	01-Jul-13	20:43:50	0	0	0	0	0	0	0	3.8
528	01-Jul-13	20:43:55	0	0	0	0	0	0	0	4.2
529	01-Jul-13	20:44:00	0	0	0	0	0	0	0	4.1
530	01-Jul-13	20:44:05	0	0	0	0	0	0	0	3.9
531	01-Jul-13	20:44:10	0	0	0	0	0	0	0	4
532	01-Jul-13	20:44:15	0	0	0	0	0	0	0	4.2
533	01-Jul-13	20:44:20	0	0	0	0	0	0	0	4.1
534	01-Jul-13	20:44:25	0	0	0	0	0	0	0	4.1
535	01-Jul-13	20:44:30	0	0	0	0	0	0	0	3.7
536	01-Jul-13	20:44:35	0	0	0	0	0	0	0	3.3
537	01-Jul-13	20:44:40	0	0	0	0	0	0	0	2.4
538	01-Jul-13	20:44:45	0	0	0	0	0	0	0	1.5
539	01-Jul-13	20:44:50	0	0	0	0	0	0	0	1.1
540	01-Jul-13	20:44:55	0	0	0	0	0	0	0	3
541	01-Jul-13	20:45:00	0	0	0	0	0	0	0	3.9
542	01-Jul-13	20:45:05	0	0	0	0	0	0	0	3.9
543	01-Jul-13	20:45:10	0	0	0	0	0	0	0	3.6
544	01-Jul-13	20:45:15	0	0	0	0	0	0	0	3.4
545	01-Jul-13	20:45:20	0	0	0	0	0	0	0	2.3
546	01-Jul-13	20:45:25	0	0	0	0	0	0	0	1.5
547	01-Jul-13	20:45:30	0	0	0	0	0	0	0	0.9
548	01-Jul-13	20:45:35	0	0	0	0	0	0	0	2.8
549	01-Jul-13	20:45:40	0	0	0	0	0	0	0	3.9
550	01-Jul-13	20:45:45	0	0	0	0	0	0	0	3.7
551	01-Jul-13	20:45:50	0	0	0	0	0	0	0	2.6
552	01-Jul-13	20:45:55	0	0	0	0	0	0	0	1.6
553	01-Jul-13	20:46:00	0	0	0	0	0	0	0	1.1
554	01-Jul-13	20:46:05	0	0	0	0	0	0	0	0.6
555	01-Jul-13	20:46:10	0	0	0	0	0	0	0	0.3
556	01-Jul-13	20:46:15	0	0	0	0	0	0	0	0.1
557	01-Jul-13	20:46:20	0	0	0	0	0	0	0	0
558	01-Jul-13	20:46:25	0	0	0	0	0	0	0	0
559	01-Jul-13	20:46:30	0	0	0	0	0	0	0	0
560	01-Jul-13	20:46:35	0	0	0	0	0	0	0	0
561	01-Jul-13	20:46:40	0	0	0	0	0	0	0	0
562	01-Jul-13	20:46:45	0	0	0	0	0	0	0	0
563	01-Jul-13	20:46:50	0	0	0	0	0	0	0	0
564	01-Jul-13	20:46:55	0	0	0	0	0	0	0	0
565	01-Jul-13	20:47:00	0	0	0	0	0	0	0	0
566	01-Jul-13	20:47:05	0	0	0	0	0	0	0	0
567	01-Jul-13	20:47:10	0	0	0	0	0	0	0	0
568	01-Jul-13	20:47:15	0	0	0	0	0	0	0	0
569	01-Jul-13	20:47:20	0	0	0	0	0	0	0	0
570	01-Jul-13	20:47:25	0	0	0	0	0	0	0	0
571	01-Jul-13	20:47:30	0	0	0	0	0	0	0	0
572	01-Jul-13	20:47:35	0	0	0	0	0	0	0	0
573	01-Jul-13	20:47:40	0	0	0	0	0	0	0	0
574	01-Jul-13	20:47:45	0	0	0	0	0	0	0	0
575	01-Jul-13	20:47:50	0	0	0	0	0	0	0	0
576	01-Jul-13	20:47:55	0	0	0	0	0	0	0	0
577	01-Jul-13	20:48:00	0	0	0	0	0	0	0	0
578	01-Jul-13	20:48:05	0	0	0	0	0	0	0	0
579	01-Jul-13	20:48:10	0	0	0	0	0	0	0	0
580	01-Jul-13	20:48:15	0	0	0	0	0	0	0	0
581	01-Jul-13	20:48:20	0	0	0	0	0	0	0	0
582	01-Jul-13	20:48:25	0	0	0	0	0	0	0	0
583	01-Jul-13	20:48:30	0	0	0	0	0	0	0	0
584	01-Jul-13	20:48:35	0	0	0	0	0	0	0	0
585	01-Jul-13	20:48:40	0	0	0	0	0	0	0	0
586	01-Jul-13	20:48:45	0	0	0	0	0	0	0	0
587	01-Jul-13	20:48:50	0	0	0	0	0	0	0	0
588	01-Jul-13	20:48:55	0	0	0	0	0	0	0	0
589	01-Jul-13	20:49:00	0	0	0	0	0	0	0	0
590	01-Jul-13	20:49:05	0	0	0	0	0	0	0	0
591	01-Jul-13	20:49:10	0	0	0	0	0	0	0	0
592	01-Jul-13	20:49:15	0	0	0	0	0	0	0	0
593	01-Jul-13	20:49:20	0	0	0	0	0	0	0	0
594	01-Jul-13	20:49:25	0	0	0	0	0	0	0	0
595	01-Jul-13	20:49:30	0	0	0	0	0	0	0	0
596	01-Jul-13	20:49:35	0	0	0	0	0	0	0	0
597	01-Jul-13	20:49:40	0	0	0	0	0	0	0	0
598	01-Jul-13	20:49:45	0	0	0	0	0	0	0	0
599	01-Jul-13	20:49:50	0	0	0	0	0	0	0	0
600	01-Jul-13	20:49:55	0	0	0	0	0	0	0	0
601	01-Jul-13	20:50:00	0	0	0	0	0	0	0	0
602	01-Jul-13	20:50:05	0	0	0	0	0	0	0	0.1
603	01-Jul-13	20:50:10	0	0	0	0	0	0	0	1.2
604	01-Jul-13	20:50:15	0	0	0	0	0	0	0	0.8
605	01-Jul-13	20:50:20	0	0	0	0	0	0	0	1.1
606	01-Jul-13	20:50:25	0	0	0	0	0	0	0	2.3
607	01-Jul-13	20:50:30	0	0	0	0	0	0	0	2.7
608	01-Jul-13	20:50:35	0	0	0	0	0	0	0	3.5
609	01-Jul-13	20:50:40	0	0	0	0	0	0	0	3.4
610	01-Jul-13	20:50:45	0	0	0	0	0	0	0	2.5
611	01-Jul-13	20:50:50	0	0	0	0	0	0	0	1.7
612	01-Jul-13	20:50:55	0	0	0	0	0	0	0	1
613	01-Jul-13	20:51:00	0	0	0	0	0	0	0	0.5
614	01-Jul-13	20:51:05	0	0	0	0	0	0	0	0.2
615	01-Jul-13	20:51:10	0	0	0	0	0	0	0	0
616	01-Jul-13	20:51:15	0	0	0	0	0	0	0	0
617	01-Jul-13	20:51:20	0	0	0	0	0	0	0	0
618	01-Jul-13	20:51:25	0	0	0	0	0	0	0	0
619	01-Jul-13	20:51:30	0	0	0	0	0	0	0	0
620	01-Jul-13	20:51:35	0	0	0	0	0	0	0	0
621	01-Jul-13	20:51:40	0	0	0	0	0	0	0	0
622	01-Jul-13	20:51:45	0	0	0	0	0	0	0	1.5
623	01-Jul-13	20:51:50	0	0	0	0	0	0	0	3
624	01-Jul-13	20:51:55	0	0	0	0	0	0	0	3.5
625	01-Jul-13	20:52:00	0	0	0	0	0	0	0	3.8
626	01-Jul-13	20:52:05	0	0	0	0	0	0	0	3.5
627	01-Jul-13	20:52:10	0	0	0	0	0	0	0	3.5
628	01-Jul-13	20:52:15	0	0	0	0	0	0	0	3.5
629	01-Jul-13	20:52:20	0	0	0	0	0	0	0	3.2
630	01-Jul-13	20:52:25	0	0	0	0	0	0	0	3.1
631	01-Jul-13	20:52:30	0	0	0	0	0	0	0	3.1
632	01-Jul-13	20:52:35	0	0	0	0	0	0	0	3.4
633	01-Jul-13	20:52:40	0	0	0	0	0	0	0	3.4
634	01-Jul-13	20:52:45	0	0	0	0	0	0	0	3.6
635	01-Jul-13	20:52:50	0	0	0	0	0	0	0	3.9
636	01-Jul-13	20:52:55	0	0	0	0	0	0	0	3.6
637	01-Jul-13	20:53:00	0	0	0	0	0	0	0	3.5
638	01-Jul-13	20:53:05	0	0	0	0	0	0	0	3.3
639	01-Jul-13	20:53:10	0	0	0	0	0	0	0	3.3
640	01-Jul-13	20:53:15	0	0	0	0	0	0	0	3.3
641	01-Jul-13	20:53:20	0	0	0	0	0	0	0	2.7
642	01-Jul-13	20:53:25	0	0	0	0	0	0	0	1.7
643	01-Jul-13	20:53:30	0	0	0	0	0	0	0	1.2
644	01-Jul-13	20:53:35	0	0	0	0	0	0	0	0.7
645	01-Jul-13	20:53:40	0	0	0	0	0	0	0	0.4
646	01-Jul-13	20:53:45	0	0	0	0	0	0	0	0.1
647	01-Jul-13	20:53:50	0	0	0	0	0	0	0	0
648	01-Jul-13	20:53:55	0	0	0	0	0	0	0	0
649	01-Jul-13	20:54:00	0	0	0	0	0	0	0	0
650	01-Jul-13	20:54:05	0	0	0	0	0	0	0	0
651	01-Jul-13	20:54:10	0	0	0	0	0	0	0	0
652	01-Jul-13	20:54:15	0	0	0	0	0	0	0	0
653	01-Jul-13	20:54:20	0	0	0	0	0	0	0	0
654	01-Jul-13	20:54:25	0	0	0	0	0	0	0	0
655	01-Jul-13	20:54:30	0	0	0	0	0	0	0	0
656	01-Jul-13	20:54:35	0	0	0	0	0	0	0	0
657	01-Jul-13	20:54:40	0	0	0	0	0	0	0	0
658	01-Jul-13	20:54:45	0	0	0	0	0	0	0	0
659	01-Jul-13	20:54:50	0	0	0	0	0	0	0	0
660	01-Jul-13	20:54:55	0	0	0	0	0	0	0	0
661	01-Jul-13	20:55:00	0	0	0	0	0	0	0	0
662	01-Jul-13	20:55:05	0	0	0	0	0	0	0	0
663	01-Jul-13	20:55:10	0	0	0	0	0	0	0	0
664	01-Jul-13	20:55:15	0	0	0	0	0	0	0	0
665	01-Jul-13	20:55:20	0	0	0	0	0	0.1	0	0
666	01-Jul-13	20:55:25	0	0	0	0	0	0	0	0
667	01-Jul-13	20:55:30	0	0	0	0	0	0	0	0
668	01-Jul-13	20:55:35	0	0	0	0	0	0	0	0
669	01-Jul-13	20:55:40	0	0	0	0	0	0	0	0
670	01-Jul-13	20:55:45	0	0	0	0	0	0	0	0
671	01-Jul-13	20:55:50	0	0	0	0	0	0	0	0
672	01-Jul-13	20:55:55	0	0	0	0	0	0	0	0
673	01-Jul-13	20:56:00	0	0	0	0	0	0	0	0
674	01-Jul-13	20:56:05	0	0	0	0	0	0	0	0
675	01-Jul-13	20:56:10	0	0	0	0	0	0	0	0
676	01-Jul-13	20:56:15	0	0	0	0	0	0	0	0
677	01-Jul-13	20:56:20	0	0	0	0	0	0	0	0
678	01-Jul-13	20:56:25	0	0	0	0	0	0	0	0
679	01-Jul-13	20:56:30	0	0	0	0	0	0	0	0
680	01-Jul-13	20:56:35	0	0	0	0	0	0	0	0
681	01-Jul-13	20:56:40	0	0	0	0	0	0	0	0
682	01-Jul-13	20:56:45	0	0	0	0	0	0	0	0
683	01-Jul-13	20:56:50	0	0	0	0	0	0	0	0
684	01-Jul-13	20:56:55	0	0	0.2	0	0	0	0	0
685	01-Jul-13	20:57:00	0	0	2.3	0	0	0	0	0
686	01-Jul-13	20:57:05	0	0	3	0	0	0	0	0
687	01-Jul-13	20:57:10	0	0	3.7	0	0	0	0	0
688	01-Jul-13	20:57:15	0	0	4.5	0	0	0	0	0
689	01-Jul-13	20:57:20	0	0	4.5	0	0	0	0	0
690	01-Jul-13	20:57:25	0	0	3.5	0	0	0	0	0
691	01-Jul-13	20:57:30	0	0	4.3	0	0	0	0	0
692	01-Jul-13	20:57:35	0	0	4.4	0	0	0	0	0
693	01-Jul-13	20:57:40	0	0	4.5	0	0	0	0	0
694	01-Jul-13	20:57:45	0	0	3.7	0	0	0	0	0
695	01-Jul-13	20:57:50	0	0	3.9	0	0	0	0	0
696	01-Jul-13	20:57:55	0	0	4.5	0	0	0	0	0
697	01-Jul-13	20:58:00	0	0	4.3	0	0	0	0	0
698	01-Jul-13	20:58:05	0	0	3.4	0	0	0	0	0
699	01-Jul-13	20:58:10	0	0	4.1	0	0	0	0	0
700	01-Jul-13	20:58:15	0	0	4.2	0	0	0	0	0
701	01-Jul-13	20:58:20	0	0	4.2	0	0	0	0	0
702	01-Jul-13	20:58:25	0	0	3.6	0	0	0	0	0
703	01-Jul-13	20:58:30	0	0	3.8	0	0	0	0	0
704	01-Jul-13	20:58:35	0	0	4.3	0	0	0	0	0
705	01-Jul-13	20:58:40	0	0	4.3	0	0	0	0	0
706	01-Jul-13	20:58:45	0	0	3.6	0	0	0	0	0.5
707	01-Jul-13	20:58:50	0	0	3.8	0	0	0	0	3.3
708	01-Jul-13	20:58:55	0	0	4.3	0	0	0	0	3.8
709	01-Jul-13	20:59:00	0	0	4.3	0	0	0	0	3.9
710	01-Jul-13	20:59:05	0	0	4.2	0	0	0	0	3.7
711	01-Jul-13	20:59:10	0	0	3.5	0	0	0	0	3.3
712	01-Jul-13	20:59:15	0	0	4.3	0	0	0	0	2.1
713	01-Jul-13	20:59:20	0	0	4.3	0	0	0	0	1.3
714	01-Jul-13	20:59:25	0	0	4.2	0	0	0	0	0.8
715	01-Jul-13	20:59:30	0	0	4.1	0	0	0	0	1.4
716	01-Jul-13	20:59:35	0	0	4.3	0	0	0	0	3.1
717	01-Jul-13	20:59:40	0	0	4.3	0	0	0	0	3.3
718	01-Jul-13	20:59:45	0	0	3.5	0	0	0	0	3.6
719	01-Jul-13	20:59:50	0	0	4.1	0	0	0	0	3.9
720	01-Jul-13	20:59:55	0	0	4.1	0	0	0	0	3.7
721	01-Jul-13	21:00:00	0	0	4.1	0	0	0	0	3.9
722	01-Jul-13	21:00:05	0	0	3.9	0	0	0	0	3.5
723	01-Jul-13	21:00:10	0	0	3.9	0	0	0	0	3.5
724	01-Jul-13	21:00:15	0	0	3.9	0	0	0.1	0	3.3
725	01-Jul-13	21:00:20	0	0	3.4	0	0	0	0	3.3
726	01-Jul-13	21:00:25	0	0	3.5	0	0	0	0	2.7
727	01-Jul-13	21:00:30	0	0	3.5	0	0	0	0	1.9
728	01-Jul-13	21:00:35	0	0	3.5	0	0	0	0	1.2
729	01-Jul-13	21:00:40	0	0	4	0	0	0	0	0.8
730	01-Jul-13	21:00:45	0	0	3.8	0	0	0	0	0.4
731	01-Jul-13	21:00:50	0	0	3.7	0	0	0	0	0.1
732	01-Jul-13	21:00:55	0	0	3.7	0	0	0	0	0
733	01-Jul-13	21:01:00	0	0	3.9	0	0	0	0	0
734	01-Jul-13	21:01:05	0	0	4.2	0	0	0	0	0
735	01-Jul-13	21:01:10	0	0	3.7	0	0	0	0	0
736	01-Jul-13	21:01:15	0	0	3.2	0	0	0	0	0
737	01-Jul-13	21:01:20	0	0	3	0	0	0	0	0
738	01-Jul-13	21:01:25	0	0	2.8	0	0	0	0	0
739	01-Jul-13	21:01:30	0	0	2.5	0	0	0	0	0
740	01-Jul-13	21:01:35	0	0	2.5	0	0	0	0	0
741	01-Jul-13	21:01:40	0	0	2.5	0	0	0	0	0
742	01-Jul-13	21:01:45	0	0	2.5	0	0	0	0	0
743	01-Jul-13	21:01:50	0	0	2.9	0	0	0	0	0
744	01-Jul-13	21:01:55	0	0	2.7	0	0	0	0	0
745	01-Jul-13	21:02:00	0	0	2.7	0	0	0	0	0
746	01-Jul-13	21:02:05	0	0	2.6	0	0	0	0	0
747	01-Jul-13	21:02:10	0	0	2.5	0	0	0	0	0
748	01-Jul-13	21:02:15	0	0	2.5	0	0	0	0	0
749	01-Jul-13	21:02:20	0	0	2.4	0	0	0	0	0
750	01-Jul-13	21:02:25	0	0	2.4	0	0	0	0	0
751	01-Jul-13	21:02:30	0	0	2.4	0	0	0	0	0
752	01-Jul-13	21:02:35	0	0	2.4	0	0	0	0	0
753	01-Jul-13	21:02:40	0	0	2.2	0	0	0	0	0
754	01-Jul-13	21:02:45	0	0	2.2	0	0	0	0	2
755	01-Jul-13	21:02:50	0	0	2.2	0	0	0	0	3.8
756	01-Jul-13	21:02:55	0	0	2.1	0	0	0	0	4.1
757	01-Jul-13	21:03:00	0	0	2.3	0	0	0	0	4
758	01-Jul-13	21:03:05	0	0	2	0	0	0	0	3.7
759	01-Jul-13	21:03:10	0	0	2	0	0	0	0	3.2
760	01-Jul-13	21:03:15	0	0	2.1	0	0	0	0	2
761	01-Jul-13	21:03:20	0	0	2.1	0	0	0	0	1.3
762	01-Jul-13	21:03:25	0	0	2.2	0	0	0	0	0.8
763	01-Jul-13	21:03:30	0	0	2.3	0	0	0	0	0.4
764	01-Jul-13	21:03:35	0	0	2.3	0	0	0	0	0.2
765	01-Jul-13	21:03:40	0	0	2.3	0	0	0	0	0
766	01-Jul-13	21:03:45	0	0	2.2	0	0	0	0	0
767	01-Jul-13	21:03:50	0	0	1.9	0	0	0	0	0
768	01-Jul-13	21:03:55	0	0	1.8	0	0	0	0	0
769	01-Jul-13	21:04:00	0	0	2	0	0	0	0	0
770	01-Jul-13	21:04:05	0	0	1.9	0	0	0	0	0
771	01-Jul-13	21:04:10	0	0	2.1	0	0	0	0	0
772	01-Jul-13	21:04:15	0	0	2.1	0	0	0	0	0
773	01-Jul-13	21:04:20	0	0	2	0	2.1	0	0	0
774	01-Jul-13	21:04:25	0	0	2.3	0	3.3	0	0	0
775	01-Jul-13	21:04:30	0.1	0	2.4	0	3.2	0	0	0
776	01-Jul-13	21:04:35	0	0	2.5	0	2	0	0	0
777	01-Jul-13	21:04:40	0.2	0	2.5	0	2.2	0	0	0
778	01-Jul-13	21:04:45	0	0	2.4	0	2.9	0	0	0
779	01-Jul-13	21:04:50	0	0	2.4	0	2.4	0	0	0.4
780	01-Jul-13	21:04:55	0	0	2.5	0	1.7	0	0	2.7
781	01-Jul-13	21:05:00	0.3	0	2.3	0	2	0	0	3.9
782	01-Jul-13	21:05:05	0.3	0	2.5	0	2.3	0	0	4
783	01-Jul-13	21:05:10	0	0	2.7	0	2.6	0	0	3.5
784	01-Jul-13	21:05:15	0	0	2.8	0	2.8	0	0	3.9
785	01-Jul-13	21:05:20	0	0	3.1	0	3.5	0	0	4
786	01-Jul-13	21:05:25	0	0	2.8	0	3.4	0	0	4.1
787	01-Jul-13	21:05:30	0	0	2.7	0	4	0	0	3.2
788	01-Jul-13	21:05:35	0	0	2.5	0	3.8	0	0	3.5
789	01-Jul-13	21:05:40	0	0	2.4	0	2.4	0	0	2.5
790	01-Jul-13	21:05:45	0.4	0	2.3	0	0.8	0	0	1.6
791	01-Jul-13	21:05:50	0	0	2.2	0	0	0	0	1
792	01-Jul-13	21:05:55	1.2	0	2.2	0	0	0	0	0.6
793	01-Jul-13	21:06:00	0.4	0	2.1	0	0	0	0	0.3
794	01-Jul-13	21:06:05	1.5	0	2.2	0	0	0	0	0
795	01-Jul-13	21:06:10	2.8	0	1.9	0	0	0	0	0
796	01-Jul-13	21:06:15	3.6	0	2	0	0	0	0	0.7
797	01-Jul-13	21:06:20	4.8	0	2.1	0	0	0	0	2.6
798	01-Jul-13	21:06:25	4.9	0	2.2	0	0.4	0	0	3.6
799	01-Jul-13	21:06:30	4.8	0	2.7	0	0.4	0	0	3.9
800	01-Jul-13	21:06:35	4.2	0	2.3	0	0	0	0	3.2
801	01-Jul-13	21:06:40	4.2	0	2.1	0	0	0	0	3.3
802	01-Jul-13	21:06:45	4.2	0	1.9	0	0	0	0	3
803	01-Jul-13	21:06:50	4.3	0	2.2	0	0	0	0	2.9
804	01-Jul-13	21:06:55	4.3	0	2.1	0	0	0	0	2.9
805	01-Jul-13	21:07:00	4	0	2.2	0	0	0	0	2.9
806	01-Jul-13	21:07:05	4	0	2.4	0	0	0	0	2.8
807	01-Jul-13	21:07:10	4.1	0	2.4	0	0	0	0	2.6
808	01-Jul-13	21:07:15	4.2	0	1.9	0	0	0	0	1.7
809	01-Jul-13	21:07:20	4.3	0	1.7	0	0	0	0	1.1
810	01-Jul-13	21:07:25	3.9	0	2	0	0	0	0	0.6
811	01-Jul-13	21:07:30	3.6	0	2.2	0	0	0	0	0.2
812	01-Jul-13	21:07:35	3.5	0	2.2	0	0	0	0	0
813	01-Jul-13	21:07:40	3.7	0	2.2	0	0	0	0	0
814	01-Jul-13	21:07:45	4.1	0	2.4	0	0	0	0	0
815	01-Jul-13	21:07:50	4.6	0	2.5	0	0	0	0	0
816	01-Jul-13	21:07:55	4.3	0	2.6	0	0	0	0	0
817	01-Jul-13	21:08:00	4	0	2.4	0	0	0	0	0
818	01-Jul-13	21:08:05	4.2	0	2.4	0	0	0	0	0
819	01-Jul-13	21:08:10	4.1	0	2.5	0	0	0	0	0
820	01-Jul-13	21:08:15	3.8	0	2.4	0	0	0	0	0
821	01-Jul-13	21:08:20	3.9	0	2.3	0	0	0	0	0
822	01-Jul-13	21:08:25	4	0	2.2	0	0	0	0	0
823	01-Jul-13	21:08:30	3.9	0	2.2	0	0	0	0	0
824	01-Jul-13	21:08:35	4	0	2.3	0	0	0	0	0
825	01-Jul-13	21:08:40	4	0	2.3	0	0	0	0	0
826	01-Jul-13	21:08:45	4.2	0	2.3	0	0	0	0	0
827	01-Jul-13	21:08:50	4.3	0	2.4	0	0	0	0	0
828	01-Jul-13	21:08:55	3.7	0	2.4	0	0	0	0	0
829	01-Jul-13	21:09:00	3.6	0	2.3	0	0	0	0	0
830	01-Jul-13	21:09:05	3.6	0	2.3	0	0	0	0	0.4
831	01-Jul-13	21:09:10	3.4	0	2	0	0	0	0	3
832	01-Jul-13	21:09:15	3.2	0	2.1	0	0	0	0	3.9
833	01-Jul-13	21:09:20	3	0	2.2	0	0	0	0	4.1
834	01-Jul-13	21:09:25	2.9	0	2.3	0	0	0	0	4
835	01-Jul-13	21:09:30	2.7	0	2.2	0	0	0	0	4.4
836	01-Jul-13	21:09:35	2.8	0	2.3	0	0	0	0	4.5
837	01-Jul-13	21:09:40	3.4	0	2.4	0	0	0	0	4
838	01-Jul-13	21:09:45	3.6	0	2.4	0	0	0	0	3.2
839	01-Jul-13	21:09:50	3.8	0	2.5	0	0	0	0	3.3
840	01-Jul-13	21:09:55	3.9	0	2.4	0	0	0	0	3.3
841	01-Jul-13	21:10:00	3.9	0	2.1	0	0	0	0	3
842	01-Jul-13	21:10:05	4	0	0.6	0	0	0	0	2.3
843	01-Jul-13	21:10:10	4	0	0	0	0	0	0	1.4
844	01-Jul-13	21:10:15	4.2	0	0	0	0	0	0	0.8
845	01-Jul-13	21:10:20	3.9	0	0	0	0	0	0	0.4
846	01-Jul-13	21:10:25	4	0	0	0	0	0	0	0.1
847	01-Jul-13	21:10:30	4.4	0	0	0	0	0	0	0
848	01-Jul-13	21:10:35	4.2	0	0	0	0	0	0	0
849	01-Jul-13	21:10:40	3.8	0	0.2	0	0	0	0	0
850	01-Jul-13	21:10:45	3.6	0	0.5	0	0	0	0	0
851	01-Jul-13	21:10:50	3.6	0	0.6	0	0	0	0	0
852	01-Jul-13	21:10:55	3.6	0	0.8	0	0	0	0	0
853	01-Jul-13	21:11:00	3.5	0	1.1	0	0	0	0	0
854	01-Jul-13	21:11:05	3.3	0	1.5	0	0	0	0	0
855	01-Jul-13	21:11:10	3.1	0	1.8	0	0	0	0	0
856	01-Jul-13	21:11:15	3.2	0	1.8	0	0	0	0	0
857	01-Jul-13	21:11:20	3.1	0	1.9	0	0	0	0	0
858	01-Jul-13	21:11:25	3.1	0	2	0	0	0	0	0
859	01-Jul-13	21:11:30	2.9	0	2.1	0	0	0	0	0
860	01-Jul-13	21:11:35	3	0	1.9	0	0	0	0	0
861	01-Jul-13	21:11:40	3	0	1.9	0	0	0	0	0
862	01-Jul-13	21:11:45	2.9	0	2	0	0	0	0	0
863	01-Jul-13	21:11:50	2.9	0	2.1	0	0	0	0	0
864	01-Jul-13	21:11:55	2.7	0	2.2	0	0	0	0	0
865	01-Jul-13	21:12:00	2.8	0	2.3	0	0	0	0	0
866	01-Jul-13	21:12:05	2.8	0	2.3	0	0	0	0	0
867	01-Jul-13	21:12:10	2.8	0	2.3	0	0	0	0	0
868	01-Jul-13	21:12:15	3	0	2.4	0	0	0	0	0
869	01-Jul-13	21:12:20	3	0	2.5	0	0	0	0	0.5
870	01-Jul-13	21:12:25	2.8	0	2.5	0	0	0	0	3.1
871	01-Jul-13	21:12:30	2.5	0	2.5	0	0	0	0	4.1
872	01-Jul-13	21:12:35	2.8	0	2.5	0	0	0	0	3.6
873	01-Jul-13	21:12:40	3.3	0	2.5	0	0	0	0	4.4
874	01-Jul-13	21:12:45	3.4	0	2.4	0	0	0	0	4.5
875	01-Jul-13	21:12:50	3.3	0	2.4	0	0	0	0	4.3
876	01-Jul-13	21:12:55	3.1	0	1.5	0	0	0	0	4.1
877	01-Jul-13	21:13:00	2.9	0	0.1	0	0	0	0	3.7
878	01-Jul-13	21:13:05	2.9	0	0	0	0	0	0	3.9
879	01-Jul-13	21:13:10	3	0	0	0	0	0	0	3.6
880	01-Jul-13	21:13:15	2.9	0	0	0	0	0	0	2.3
881	01-Jul-13	21:13:20	2.9	0	0	0	0	0	0	1.4
882	01-Jul-13	21:13:25	3	0	0	0	0	0	0	0.9
883	01-Jul-13	21:13:30	3.5	0	0	0	0	0	0	0.4
884	01-Jul-13	21:13:35	3.9	0	0.1	0	0	0	0	0.1
885	01-Jul-13	21:13:40	4.1	0	0	0	0	0	0	0
886	01-Jul-13	21:13:45	4.4	0	0	0	0	0	0	0
887	01-Jul-13	21:13:50	4.4	0	0.1	0	0	0	0	0
888	01-Jul-13	21:13:55	4.4	0	0.6	0	0	0	0	0
889	01-Jul-13	21:14:00	4.3	0	1.1	0	0	0	0	0
890	01-Jul-13	21:14:05	4.4	0	1.3	0	0	0	0	0
891	01-Jul-13	21:14:10	4.5	0	1.4	0	0	0	0	0
892	01-Jul-13	21:14:15	4.4	0	1.6	0	0	0	0	0
893	01-Jul-13	21:14:20	4.5	0	1.6	0	0	0	0	0
894	01-Jul-13	21:14:25	4.5	0	1.7	0	0	0	0	0
895	01-Jul-13	21:14:30	4.6	0	1.8	0	0	0.1	0	0
896	01-Jul-13	21:14:35	4.6	0	1.9	0	0	0	0	0
897	01-Jul-13	21:14:40	4.4	0	1.9	0	0	0	0	0
898	01-Jul-13	21:14:45	4.4	0	2	0	0	0	0	0
899	01-Jul-13	21:14:50	4.4	0	2	0	0	0	0	0
900	01-Jul-13	21:14:55	4.6	0	2	0	0	0	0	0
901	01-Jul-13	21:15:00	4.8	0	1.6	0	0	0	0	0
902	01-Jul-13	21:15:05	4.8	0	1.8	0	0	0	0	0
903	01-Jul-13	21:15:10	4.6	0	2.1	0	0	0	0	0
904	01-Jul-13	21:15:15	4.5	0	2.2	0	0	0	0	0
905	01-Jul-13	21:15:20	3.9	0	2.3	0	0	0	0	0
906	01-Jul-13	21:15:25	3.9	0	2.2	0	0	0	0	0
907	01-Jul-13	21:15:30	4.1	0	2.2	0	0	0	0	0
908	01-Jul-13	21:15:35	4.4	0	2.2	0	0	0	0	0
909	01-Jul-13	21:15:40	4.8	0	2.2	0	0	0	0	0
910	01-Jul-13	21:15:45	4.9	0	2.2	0	0	0	0	0
911	01-Jul-13	21:15:50	4.7	0	2.3	0	0	0	0	0
912	01-Jul-13	21:15:55	4.6	0	2.3	0	0	0	0	0
913	01-Jul-13	21:16:00	4.5	0	2.3	0	0	0	0	0
914	01-Jul-13	21:16:05	4.7	0	2.3	0	0	0	0	0
915	01-Jul-13	21:16:10	4.9	0	2.3	0	0	0	0	0
916	01-Jul-13	21:16:15	4.9	0	2.3	0	0	0	0	0
917	01-Jul-13	21:16:20	4.8	0	2.4	0	0	0	0	0
918	01-Jul-13	21:16:25	4.3	0	2.6	0	0	0	0	0
919	01-Jul-13	21:16:30	3.5	0	2.6	0	0	0	0	0
920	01-Jul-13	21:16:35	4.4	0	2.7	0	0	0	0	0
921	01-Jul-13	21:16:40	3.9	0	2.7	0	0	0	0	0
922	01-Jul-13	21:16:45	1.7	0	2.5	0	0	0	0	0
923	01-Jul-13	21:16:50	2.6	0	2.5	0	0	0	0	0
924	01-Jul-13	21:16:55	2.9	0	2.6	0	0	0	0	0
925	01-Jul-13	21:17:00	3.4	0	2.6	0	0	0	0	0
926	01-Jul-13	21:17:05	3.7	0	2.5	0	0	0	0	0
927	01-Jul-13	21:17:10	4	0	2.4	0	0	0	0	0
928	01-Jul-13	21:17:15	4.3	0	2.4	0	0	0	0	0
929	01-Jul-13	21:17:20	4.6	0	2.3	0	0	0	0	0
930	01-Jul-13	21:17:25	4.7	0	2.3	0	0	0	0	0
931	01-Jul-13	21:17:30	4.8	0	2.4	0	0	0	0	0
932	01-Jul-13	21:17:35	4.9	0	2.2	0	0	0	0	0
933	01-Jul-13	21:17:40	4.7	0	2.3	0	0	0	0	0
934	01-Jul-13	21:17:45	4.6	0	2.3	0	0	0	0	0
935	01-Jul-13	21:17:50	2	0	2.3	0	0	0	0	0
936	01-Jul-13	21:17:55	2.3	0	2.4	0	0	0	0	0
937	01-Jul-13	21:18:00	4	0	2.3	0	0	0	0	0
938	01-Jul-13	21:18:05	2.6	0	2.4	0	0	0	0	0
939	01-Jul-13	21:18:10	0.3	0	2.5	0	0	0	0	0
940	01-Jul-13	21:18:15	0	0	2.5	0	0	0	0	0
941	01-Jul-13	21:18:20	0	0	2.6	0	0	0	0	0
942	01-Jul-13	21:18:25	0	0	2.6	0	0	0	0	0
943	01-Jul-13	21:18:30	0	0	2.5	0	0	0	0	0
944	01-Jul-13	21:18:35	0	0	2.5	0	0	0	0	0
945	01-Jul-13	21:18:40	0	0	2.5	0	0	0	0	0
946	01-Jul-13	21:18:45	0	0	2.4	0	0	0	0	0
947	01-Jul-13	21:18:50	0	0	2.4	0	0	0	0	0
948	01-Jul-13	21:18:55	0	0	2.4	0	0	0	0	0
949	01-Jul-13	21:19:00	0	0	2.5	0	0	0	0	0
950	01-Jul-13	21:19:05	0	0	2.4	0	0	0	0	0
951	01-Jul-13	21:19:10	0	0	2.4	0	0	0	0	0
952	01-Jul-13	21:19:15	0	0	2.3	0	0	0	0	0
953	01-Jul-13	21:19:20	0	0	2.4	0	0	0	0	0
954	01-Jul-13	21:19:25	0	0	2.3	0	0	0	0	0
955	01-Jul-13	21:19:30	0.6	0	2.4	0	0	0	0	0
956	01-Jul-13	21:19:35	1	0	2.4	0	0	0	0	0
957	01-Jul-13	21:19:40	1.4	0	2.4	0	0	0	0	0
958	01-Jul-13	21:19:45	1.8	0	2.4	0	0	0	0	0
959	01-Jul-13	21:19:50	2.2	0	2.6	0	0	0	0	0
960	01-Jul-13	21:19:55	2.6	0	2.7	0	0	0	0	0
961	01-Jul-13	21:20:00	2.8	0	2.5	0	0	0	0	0
962	01-Jul-13	21:20:05	2	0	2	0	0	0	0	0
963	01-Jul-13	21:20:10	0.1	0	0.4	0	0	0	0	0
964	01-Jul-13	21:20:15	0	0	0	0	0	0	0	0
965	01-Jul-13	21:20:20	0	0	0	0	0	0	0	0
966	01-Jul-13	21:20:25	0	0	0	0	0	0	0	0
967	01-Jul-13	21:20:30	0	0	0	0	0	0	0	0
968	01-Jul-13	21:20:35	0	0	0	0	0	0	0	0
969	01-Jul-13	21:20:40	0	0	0	0	0	0	0	0
970	01-Jul-13	21:20:45	0	0	0	0	0	0	0	0
971	01-Jul-13	21:20:50	0	0	0	0	0	0	0	0
972	01-Jul-13	21:20:55	0	0	0	0	0	0	0	0
973	01-Jul-13	21:21:00	0	0	0	0	0	0	0	0
974	01-Jul-13	21:21:05	0	0	0	0	0	0	0	0
975	01-Jul-13	21:21:10	0	0	0	0	0	0	0	0
976	01-Jul-13	21:21:15	0	0	0	0	0	0	0	0
977	01-Jul-13	21:21:20	0	0	0	0	0	0	0	0
978	01-Jul-13	21:21:25	0	0	0	0	0	0	0	0
979	01-Jul-13	21:21:30	0	0	0	0	0.3	0	0	0
980	01-Jul-13	21:21:35	0	0	0	0	0.4	0	0	0
981	01-Jul-13	21:21:40	0	0	0	0	0.2	0	0	0
982	01-Jul-13	21:21:45	0	0	0	0	0.1	0	0	0
983	01-Jul-13	21:21:50	0	0	0	0	0	0	0	0
984	01-Jul-13	21:21:55	0	0	0	0	0.1	0	0	0
985	01-Jul-13	21:22:00	0	0	0	0	0.1	0	0	0
986	01-Jul-13	21:22:05	0	0	0	0	0	0	0	0
987	01-Jul-13	21:22:10	0	0	0	0	0	0	0	0
988	01-Jul-13	21:22:15	0	0	0	0	0	0	0	0
989	01-Jul-13	21:22:20	0	0	0	0	0	0	0	0
990	01-Jul-13	21:22:25	0	0	0	0	0	0	0	0
991	01-Jul-13	21:22:30	0	0	0	0	0	0	0	0
992	01-Jul-13	21:22:35	0	0	0	0	0	0	0	0
993	01-Jul-13	21:22:40	0	0	0	0	0	0	0	0
994	01-Jul-13	21:22:45	0	0	0	0	0	0	0	0
995	01-Jul-13	21:22:50	0	0	0	0	0	0	0	0
996	01-Jul-13	21:22:55	0	0	0.1	0	0	0	0	0
997	01-Jul-13	21:23:00	0	0	0	0	0	0	0	0
998	01-Jul-13	21:23:05	0	0	0	0	0	0	0	0
999	01-Jul-13	21:23:10	0	0	0.1	0	0	0	0	0
1000	01-Jul-13	21:23:15	0	0	0.6	0	0	0	0	0
1001	01-Jul-13	21:23:20	0	0	1	0	0	0	0	0
1002	01-Jul-13	21:23:25	0	0	1.3	0	0	0	0	0
1003	01-Jul-13	21:23:30	0	0	1.5	0	0	0	0	0
1004	01-Jul-13	21:23:35	0	0	1.6	0	0	0	0	0
1005	01-Jul-13	21:23:40	0	0	1.6	0	0	0	0	0
1006	01-Jul-13	21:23:45	0	0	1.4	0	0	0	0	0
1007	01-Jul-13	21:23:50	0	0	1.3	0	0	0	0	0
1008	01-Jul-13	21:23:55	0	0	1.5	0	0	0	0	0
1009	01-Jul-13	21:24:00	0	0	1.7	0	0	0	0	0
1010	01-Jul-13	21:24:05	0	0	1.8	0	0	0	0	0
1011	01-Jul-13	21:24:10	0	0	1.7	0	0	0	0	0
1012	01-Jul-13	21:24:15	0	0	0.5	0	0	0	0	0
1013	01-Jul-13	21:24:20	0	0	0	0	0	0	0	0
1014	01-Jul-13	21:24:25	0	0	0	0	0	0	0	0
1015	01-Jul-13	21:24:30	0	0	0	0	0	0	0	0
1016	01-Jul-13	21:24:35	0	0	0	0	0	0	0	0
1017	01-Jul-13	21:24:40	0	0	0	0	0	0	0	0
1018	01-Jul-13	21:24:45	0	0	0	0	0	0	0	0
1019	01-Jul-13	21:24:50	0	0	0	0	0	0	0	0
1020	01-Jul-13	21:24:55	0	0	0	0	0	0	0	0
1021	01-Jul-13	21:25:00	0	0	0	0	0	0	0	0
1022	01-Jul-13	21:25:05	0	0	0	0	0	0	0	0
1023	01-Jul-13	21:25:10	0	0	0	0	0	0	0	0
1024	01-Jul-13	21:25:15	0	0	0	0	0	0	0	0
1025	01-Jul-13	21:25:20	0	0	0	0	0	0	0	0
1026	01-Jul-13	21:25:25	0	0	0	0	0	0	0	0
1027	01-Jul-13	21:25:30	0	0	0	0	0	0	0	0
1028	01-Jul-13	21:25:35	0	0	0	0	0	0	0	0
1029	01-Jul-13	21:25:40	0	0	0	0	0	0	0	0
1030	01-Jul-13	21:25:45	0	0	0	0	0	0	0	0
1031	01-Jul-13	21:25:50	0	0	0	0	0	0	0	0
1032	01-Jul-13	21:25:55	0	0	0	0	0	0	0	0
1033	01-Jul-13	21:26:00	0	0	0	0	0	0	0	0
1034	01-Jul-13	21:26:05	0	0	0	0	0	0	0	0.7
1035	01-Jul-13	21:26:10	0	0	0	0	0	0	0	3.3
1036	01-Jul-13	21:26:15	0	0	0	0	0	0	0	3.5
1037	01-Jul-13	21:26:20	0	0	0	0	0	0	0	3.3
1038	01-Jul-13	21:26:25	0	0	0	0	0	0	0	2.1
1039	01-Jul-13	21:26:30	0	0	0	0	0	0	0	1.3
1040	01-Jul-13	21:26:35	0	0	0	0	0	0	0	0.8
1041	01-Jul-13	21:26:40	0	0	0	0	0	0	0	0.4
1042	01-Jul-13	21:26:45	0	0	0	0	0	0	0	0
1043	01-Jul-13	21:26:50	0	0	0	0	0	0	0	0
1044	01-Jul-13	21:26:55	0	0	0	0	0	0	0	0
1045	01-Jul-13	21:27:00	0	0	0	0	0	0	0	0
1046	01-Jul-13	21:27:05	0	0	0	0	0	0	0	0
1047	01-Jul-13	21:27:10	0	0	0	0	0	0	0	0
1048	01-Jul-13	21:27:15	0	0	0	0	0	0	0	0
1049	01-Jul-13	21:27:20	0	0	0	0	0	0	0	0
1050	01-Jul-13	21:27:25	0	0	0	0	0	0	0	0
1051	01-Jul-13	21:27:30	0	0	0	0	0	0	0	0
1052	01-Jul-13	21:27:35	0	0	0	0	0	0	0	0
1053	01-Jul-13	21:27:40	0	0	0	0	0	0	0	0
1054	01-Jul-13	21:27:45	0	0	0	0	0	0	0	0
1055	01-Jul-13	21:27:50	0	0	0	0	0	0	0	0
1056	01-Jul-13	21:27:55	0	0	0	0	0	0	0	0
1057	01-Jul-13	21:28:00	0	0	0	0	0	0	0	0
1058	01-Jul-13	21:28:05	0	0	0	0	0	0	0	0
1059	01-Jul-13	21:28:10	0	0	0	0	0	0	0	0
1060	01-Jul-13	21:28:15	0	0	0	0	0	0	0	0
1061	01-Jul-13	21:28:20	0	0	0	0	0	0	0	0
1062	01-Jul-13	21:28:25	0	0	0	0	0	0	0	0
1063	01-Jul-13	21:28:30	0	0	0	0	0	0	0	0
1064	01-Jul-13	21:28:35	0	0	0	0	0	0	0	0
1065	01-Jul-13	21:28:40	0	0	0	0	0	0	0	0
1066	01-Jul-13	21:28:45	0	0	0	0	0	0	0	0
1067	01-Jul-13	21:28:50	0	0	0	0	0	0	0	0
1068	01-Jul-13	21:28:55	0	0	0	0	0	0	0	0
1069	01-Jul-13	21:29:00	0	0	0	0	0	0	0	0
1070	01-Jul-13	21:29:05	0	0	0	0	0	0	0	0
1071	01-Jul-13	21:29:10	0	0	0	0	0	0	0	0
1072	01-Jul-13	21:29:15	0	0	0	0	0	0	0	0
1073	01-Jul-13	21:29:20	0	0	0	0	0	0	0	0
1074	01-Jul-13	21:29:25	0	0	0	0	0	0	0	0
1075	01-Jul-13	21:29:30	0	0	0	0	0	0	0	0
1076	01-Jul-13	21:29:35	0	0	0	0	0	0	0	0
1077	01-Jul-13	21:29:40	0	0	0	0	0	0	0	0
1078	01-Jul-13	21:29:45	0	0	0	0	0	0	0	0
1079	01-Jul-13	21:29:50	0	0	0	0	0	0	0	0
1080	01-Jul-13	21:29:55	0	0	0	0	0	0	0	0
1081	01-Jul-13	21:30:00	0	0	0	0	0	0	0	0
1082	01-Jul-13	21:30:05	0	0	0	0	0	0	0	0
1083	01-Jul-13	21:30:10	0	0	0	0	0	0	0	0
1084	01-Jul-13	21:30:15	0	0	0	0	0	0	0	0
1085	01-Jul-13	21:30:20	0	0	0	0	0	0	0	0
1086	01-Jul-13	21:30:25	0	0	0	0	0	0	0	0
1087	01-Jul-13	21:30:30	0	0	0	0	0	0	0	0
1088	01-Jul-13	21:30:35	0	0	0	0	0	0	0	0
1089	01-Jul-13	21:30:40	0	0	0	0	0	0	0	0
1090	01-Jul-13	21:30:45	0	0	0	0	0	0	0	0
1091	01-Jul-13	21:30:50	0	0	0	0	0	0	0	0
1092	01-Jul-13	21:30:55	0	0	0	0	0	0	0	0
1093	01-Jul-13	21:31:00	0	0	0	0	0	0	0	0
1094	01-Jul-13	21:31:05	0	0	0	0	0	0	0	0
1095	01-Jul-13	21:31:10	0	0	0	0	0	0	0	0
1096	01-Jul-13	21:31:15	0	0	0	0	0	0	0	0
1097	01-Jul-13	21:31:20	0	0	0	0	0	0	0	0
1098	01-Jul-13	21:31:25	0	0	0	0	0	0	0	0
1099	01-Jul-13	21:31:30	0	0	0	0	0	0	0	0
1100	01-Jul-13	21:31:35	0	0	0	0	0	0	0	0
1101	01-Jul-13	21:31:40	0	0	0	0	0	0	0	0
1102	01-Jul-13	21:31:45	0	0	0	0	0	0	0	0
1103	01-Jul-13	21:31:50	0	0	0	0	0	0	0	0
1104	01-Jul-13	21:31:55	0	0	0	0	0	0	0	0
1105	01-Jul-13	21:32:00	0	0	0	0	0	0	0	0
1106	01-Jul-13	21:32:05	0	0	0	0	0	0	0	0
1107	01-Jul-13	21:32:10	0	0	0	0	0	0	0	0
1108	01-Jul-13	21:32:15	0	0	0	0	0	0	0	0
1109	01-Jul-13	21:32:20	0	0	0	0	0	0	0	0
1110	01-Jul-13	21:32:25	0	0	0	0	0	0	0	0
1111	01-Jul-13	21:32:30	0	0	0	0	0	0	0	0
1112	01-Jul-13	21:32:35	0	0	0	0	0	0	0	0
1113	01-Jul-13	21:32:40	0	0	0	0	0	0	0	0
1114	01-Jul-13	21:32:45	0	0	0	0	0	0	0	0
1115	01-Jul-13	21:32:50	0	0	0	0	0	0	0	0
1116	01-Jul-13	21:32:55	0	0	0	0	0	0	0	0
1117	01-Jul-13	21:33:00	0	0	0	0	0	0	0	0
1118	01-Jul-13	21:33:05	0	0	0	0	0	0	0	0
1119	01-Jul-13	21:33:10	0	0	0	0	0	0	0	0
1120	01-Jul-13	21:33:15	0	0	0	0	0	0	0	0
1121	01-Jul-13	21:33:20	0	0	0	0	0	0	0	0
1122	01-Jul-13	21:33:25	0	0	0	0	0	0	0	0
1123	01-Jul-13	21:33:30	0	0	0	0	0	0	0	0
1124	01-Jul-13	21:33:35	0	0	0	0	0	0	0	0
1125	01-Jul-13	21:33:40	0	0	0	0	0	0	0	0
1126	01-Jul-13	21:33:45	0	0	0	0	0	0	0	0
1127	01-Jul-13	21:33:50	0	0	0	0	0	0	0	0
1128	01-Jul-13	21:33:55	0	0	0	0	0	0	0	0
1129	01-Jul-13	21:34:00	0	0	0	0	0	0	0	0
1130	01-Jul-13	21:34:05	0	0	0	0	0	0	0	0
1131	01-Jul-13	21:34:10	0	0	0.4	0	0	0	0	0
1132	01-Jul-13	21:34:15	0	0	0.6	0	0	0	0	0
1133	01-Jul-13	21:34:20	0	0	0.8	0	0	0	0	0
1134	01-Jul-13	21:34:25	0	0	1.1	0	0	0	0	0
1135	01-Jul-13	21:34:30	0	0	1.2	0	0	0	0	0
1136	01-Jul-13	21:34:35	0	0	1.3	0	0	0	0	0.6
1137	01-Jul-13	21:34:40	0	0	1	0	0	0	0	3.1
1138	01-Jul-13	21:34:45	0	0	1.3	0	0	0	0	4.1
1139	01-Jul-13	21:34:50	0	0	1.5	0	0	0	0	3.7
1140	01-Jul-13	21:34:55	0	0	1.6	0	0	0	0	2.8
1141	01-Jul-13	21:35:00	0	0	1.8	0	0	0	0	1.7
1142	01-Jul-13	21:35:05	0	0	1.9	0	0	0	0	1
1143	01-Jul-13	21:35:10	0	0	1.9	0	0	0	0	0.6
1144	01-Jul-13	21:35:15	0	0	1.8	0	0	0	0	0.2
1145	01-Jul-13	21:35:20	0	0	1.9	0	0	0	0	0
1146	01-Jul-13	21:35:25	0	0	2	0	0	0	0	0
1147	01-Jul-13	21:35:30	0	0	2.2	0	0	0	0	0
1148	01-Jul-13	21:35:35	0	0	2.3	0	0	0	0	0
1149	01-Jul-13	21:35:40	0	0	2.3	0	0	0	0	0
1150	01-Jul-13	21:35:45	0	0	2.3	0	0	0	0	0
1151	01-Jul-13	21:35:50	0	0	2.4	0	0	0	0	0
1152	01-Jul-13	21:35:55	0	0	2.5	0	0	0	0	0
1153	01-Jul-13	21:36:00	0	0	2.5	0	0	0	0	0
1154	01-Jul-13	21:36:05	0	0	2.5	0	0	0	0	0
1155	01-Jul-13	21:36:10	0	0	2.5	0	0	0	0	0
1156	01-Jul-13	21:36:15	0	0	2.4	0	0.5	0	0	0
1157	01-Jul-13	21:36:20	0	0	2.5	0	0	0	0	0
1158	01-Jul-13	21:36:25	0	0	2.4	0	0	0	0	0
1159	01-Jul-13	21:36:30	0	0	2.4	0	0	0	0	0
1160	01-Jul-13	21:36:35	0	0	2.4	0	0	0	0	0
1161	01-Jul-13	21:36:40	0	0	2.4	0	0	0	0	0
1162	01-Jul-13	21:36:45	0	0	2.4	0	0	0	0	0
1163	01-Jul-13	21:36:50	0	0	2.4	0	0	0	0	0
1164	01-Jul-13	21:36:55	0	0	2.4	0	0	0	0	0
1165	01-Jul-13	21:37:00	0	0	2.5	0	0	0	0	0
1166	01-Jul-13	21:37:05	0	0	2.5	0	0	0	0	0
1167	01-Jul-13	21:37:10	0	0	2.6	0	0	0	0	0
1168	01-Jul-13	21:37:15	0	0	2.6	0	0	0	0	0
1169	01-Jul-13	21:37:20	0	0	2.5	0	0	0	0	0
1170	01-Jul-13	21:37:25	0	0	2.6	0	0	0	0	0
1171	01-Jul-13	21:37:30	0	0	2.7	0	0	0	0	0
1172	01-Jul-13	21:37:35	0	0	2.7	0	0	0	0	0
1173	01-Jul-13	21:37:40	0	0	2.7	0	0	0	0	0
1174	01-Jul-13	21:37:45	0	0	2.7	0	0	0	0	0
1175	01-Jul-13	21:37:50	0	0	2.8	0	0	0	0	0
1176	01-Jul-13	21:37:55	0	0	2.7	0	0	0	0	0
1177	01-Jul-13	21:38:00	0	0	2.7	0	0	0	0	0
1178	01-Jul-13	21:38:05	0	0	2.7	0	0	0	0	0
1179	01-Jul-13	21:38:10	0	0	3.1	0	0	0	0	0
1180	01-Jul-13	21:38:15	0	0	3.1	0	0	0	0	0
1181	01-Jul-13	21:38:20	0	0	3.1	0	0	0	0	0
1182	01-Jul-13	21:38:25	0	0	2.9	0	0	0	0	0
1183	01-Jul-13	21:38:30	0	0	2.8	0	0	0	0	0
1184	01-Jul-13	21:38:35	0	0	2.7	0	0	0	0	0
1185	01-Jul-13	21:38:40	0	0	2.8	0	0	0	0	0
1186	01-Jul-13	21:38:45	0	0	2.4	0	0	0	0	0
1187	01-Jul-13	21:38:50	0	0	2.5	0	0	0	0	0
1188	01-Jul-13	21:38:55	0	0	2.7	0	0	0	0	0
1189	01-Jul-13	21:39:00	0	0	2.7	0	0	0	0	0
1190	01-Jul-13	21:39:05	0	0	3	0	0	0	0	0
1191	01-Jul-13	21:39:10	0	0	3	0	0	0	0	0
1192	01-Jul-13	21:39:15	0	0	3	0	0	0	0	0
1193	01-Jul-13	21:39:20	0	0	3.1	0	0	0	0	0
1194	01-Jul-13	21:39:25	0	0	3.1	0	0	0	0	0
1195	01-Jul-13	21:39:30	0	0	2.5	0	0	0	0	0
1196	01-Jul-13	21:39:35	0	0	2.6	0	0	0	0	0
1197	01-Jul-13	21:39:40	0	0	2.7	0	0	0	0	0
1198	01-Jul-13	21:39:45	0	0	2.8	0	0	0	0	0
1199	01-Jul-13	21:39:50	0	0	3.1	0	0	0	0	0
1200	01-Jul-13	21:39:55	0	0	3.2	0	0	0	0	0
1201	01-Jul-13	21:40:00	0	0	3	0	0	0	0	0
1202	01-Jul-13	21:40:05	0	0	3	0	0	0	0	0
1203	01-Jul-13	21:40:10	0	0	3	0	0	0	0	0
1204	01-Jul-13	21:40:15	0	0	2.4	0	0	0	0	0
1205	01-Jul-13	21:40:20	0	0	2.6	0	0	0	0	0
1206	01-Jul-13	21:40:25	0	0	2.7	0	0	0	0	0
1207	01-Jul-13	21:40:30	0	0	2.8	0	0	0	0	0
1208	01-Jul-13	21:40:35	0	0	3.1	0	0	0	0	0
1209	01-Jul-13	21:40:40	0	0	3.2	0	0	0	0	0
1210	01-Jul-13	21:40:45	0	0	3.2	0	0	0	0	0
1211	01-Jul-13	21:40:50	0	0	3.2	0	0	0	0	0
1212	01-Jul-13	21:40:55	0	0	3.3	0	0	0	0	0
1213	01-Jul-13	21:41:00	0	0	2.7	0	0	0	0	0
1214	01-Jul-13	21:41:05	0	0	2.9	0	0	0	0	0
1215	01-Jul-13	21:41:10	0	0	2.8	0	0	0	0	0
1216	01-Jul-13	21:41:15	0	0	2.8	0	0	0	0	0
1217	01-Jul-13	21:41:20	0	0	3	0	0	0	0	0
1218	01-Jul-13	21:41:25	0	0	2.9	0	0	0	0	0
1219	01-Jul-13	21:41:30	0	0	2.8	0	0	0	0	0
1220	01-Jul-13	21:41:35	0	0	2.8	0	0	0	0	0
1221	01-Jul-13	21:41:40	0	0	2.7	0	0	0	0	0
1222	01-Jul-13	21:41:45	0	0	2.1	0	0	0	0	0
1223	01-Jul-13	21:41:50	0	0	2.2	0	0	0	0	0
1224	01-Jul-13	21:41:55	0	0	2.3	0	0	0	0	0
1225	01-Jul-13	21:42:00	0	0	2.7	0	0	0	0	0
1226	01-Jul-13	21:42:05	0	0	2.6	0	0	0	0	0
1227	01-Jul-13	21:42:10	0	0	2.6	0	0	0	0	0
1228	01-Jul-13	21:42:15	0	0	2.6	0	0	0	0	0
1229	01-Jul-13	21:42:20	0	0	2.3	0	0	0	0	0
1230	01-Jul-13	21:42:25	0	0	2.4	0	0	0	0	0
1231	01-Jul-13	21:42:30	0	0	2.4	0	0	0	0	0
1232	01-Jul-13	21:42:35	0	0	2.4	0	0	0	0	0
1233	01-Jul-13	21:42:40	0	0	2.2	0	0	0	0	0
1234	01-Jul-13	21:42:45	0	0	0.5	0	0	0	0	0
1235	01-Jul-13	21:42:50	0	0	0	0	0	0	0	0
1236	01-Jul-13	21:42:55	0	0	0	0	0	0	0	0
1237	01-Jul-13	21:43:00	0	0	0	0	0	0	0	0
1238	01-Jul-13	21:43:05	0	0	0	0	0	0	0	0
1239	01-Jul-13	21:43:10	0	0	0	0	0	0	0	0
1240	01-Jul-13	21:43:15	0	0	0	0	0	0	0	0
1241	01-Jul-13	21:43:20	0	0	0	0	0	0	0	0
1242	01-Jul-13	21:43:25	0	0	0	0	0	0	0	0
1243	01-Jul-13	21:43:30	0	0	0	0	0	0	0	0
1244	01-Jul-13	21:43:35	0	0	0	0	0	0	0	0
1245	01-Jul-13	21:43:40	0	0	0	0	0	0	0	0
1246	01-Jul-13	21:43:45	0	0	0	0	0	0	0	0
1247	01-Jul-13	21:43:50	0	0	0	0	0	0	0	0
1248	01-Jul-13	21:43:55	0	0	0	0	0	0	0	0
1249	01-Jul-13	21:44:00	0	0	0	0	0	0	0	0
1250	01-Jul-13	21:44:05	0	0	0	0	0	0	0	0
1251	01-Jul-13	21:44:10	0	0	0	0	0	0	0	0
1252	01-Jul-13	21:44:15	0	0	0	0	0	0	0	1
1253	01-Jul-13	21:44:20	0	0	0	0	0	0	0	3.2
1254	01-Jul-13	21:44:25	0	0	0	0	0	0	0	3.3
1255	01-Jul-13	21:44:30	0	0	0	0	0	0	0	2.2
1256	01-Jul-13	21:44:35	0	0	0	0	0	0	0	1.4
1257	01-Jul-13	21:44:40	0	0	0	0	0	0	0	0.8
1258	01-Jul-13	21:44:45	0	0	0	0	0	0	0	0.4
1259	01-Jul-13	21:44:50	0	0	0	0	0	0	0	0.1
1260	01-Jul-13	21:44:55	0	0	0	0	0	0	0	0
1261	01-Jul-13	21:45:00	0	0	0	0	0	0	0	0
1262	01-Jul-13	21:45:05	0	0	0	0	0	0.1	0	0
1263	01-Jul-13	21:45:10	0	0	0	0	0	0	0	0
1264	01-Jul-13	21:45:15	0	0	0	0	0	0	0	0
1265	01-Jul-13	21:45:20	0	0	0	0	0	0	0	0
1266	01-Jul-13	21:45:25	0	0	0	0	0	0	0	0
1267	01-Jul-13	21:45:30	0	0	0	0	0	0	0	0
1268	01-Jul-13	21:45:35	0	0	0	0	0	0.2	0	0
1269	01-Jul-13	21:45:40	0	0	0	0	0	0.2	0	0
1270	01-Jul-13	21:45:45	0	0	0	0	0	1.2	0	0
1271	01-Jul-13	21:45:50	0	0	0	0	0	2.8	0	0
1272	01-Jul-13	21:45:55	0	0	0	0	0	3.7	0	0
1273	01-Jul-13	21:46:00	0	0	0	0	0	4	0	0
1274	01-Jul-13	21:46:05	0	0	0	0	0	4.6	0	0
1275	01-Jul-13	21:46:10	0	0	0	0	0	4.6	0	0
1276	01-Jul-13	21:46:15	0	0	0	0	0	4.6	0	0
1277	01-Jul-13	21:46:20	0	0	0	0	0	4.5	0	0
1278	01-Jul-13	21:46:25	0	0	0	0	0	4.4	0	0
1279	01-Jul-13	21:46:30	0	0	0	0	0	3.7	0	0
1280	01-Jul-13	21:46:35	0	0	0	0	0	4.4	0	0
1281	01-Jul-13	21:46:40	0	0	0	0	0	0	0	0
1282	01-Jul-13	21:46:45	0	0	0	0	0	4.1	0	0
1283	01-Jul-13	21:46:50	0	0	0	0	0	4.1	0	0
1284	01-Jul-13	21:46:55	0	0	0	0	0	3.4	0	0
1285	01-Jul-13	21:47:00	0	0	0	0	0	3.5	0	0
1286	01-Jul-13	21:47:05	0	0	0	0	0	3.5	0	0
1287	01-Jul-13	21:47:10	0	0	0	0	0	3.9	0	0
1288	01-Jul-13	21:47:15	0	0	0	0	0	4	0	0
1289	01-Jul-13	21:47:20	0	0	0	0	0	4	0	0
1290	01-Jul-13	21:47:25	0	0	0	0	0	4	0	0
1291	01-Jul-13	21:47:30	0	0	0	0	0	3.4	0	0
1292	01-Jul-13	21:47:35	0	0	0	0	0	3.6	0	0
1293	01-Jul-13	21:47:40	0	0	0	0	0	3.6	0	0
1294	01-Jul-13	21:47:45	0	0	0	0	0	3.7	0	0
1295	01-Jul-13	21:47:50	0	0	0	0	0	4.1	0	0
1296	01-Jul-13	21:47:55	0	0	0	0	0	4.2	0	0
1297	01-Jul-13	21:48:00	0	0	0	0	0	4.2	0	0
1298	01-Jul-13	21:48:05	0	0	0	0	0	4.1	0	0
1299	01-Jul-13	21:48:10	0	0	0	0	0	3.4	0	0
1300	01-Jul-13	21:48:15	0	0	0	0	0	3.5	0	0
1301	01-Jul-13	21:48:20	0	0	0	0	0	3.6	0	0
1302	01-Jul-13	21:48:25	0	0	0	0	0	3.9	0	0
1303	01-Jul-13	21:48:30	0	0	0	0	0	3.9	0	0
1304	01-Jul-13	21:48:35	0	0	0	0	0	3.9	0	0
1305	01-Jul-13	21:48:40	0	0	0	0	0	3.1	0	0
1306	01-Jul-13	21:48:45	0	0	0	0	0	3.3	0	0
1307	01-Jul-13	21:48:50	0	0	0	0	0	3.4	0	0
1308	01-Jul-13	21:48:55	0	0	0	0	0	4	0	0
1309	01-Jul-13	21:49:00	0	0	0	0	0	4.1	0	0
1310	01-Jul-13	21:49:05	0	0	0	0	0	4.2	0	0
1311	01-Jul-13	21:49:10	0	0	0	0	0	4.2	0	0
1312	01-Jul-13	21:49:15	0	0	0	0	0	3.5	0	0
1313	01-Jul-13	21:49:20	0	0	0	0	0	3.8	0	0
1314	01-Jul-13	21:49:25	0	0	0	0	0	4.2	0	0
1315	01-Jul-13	21:49:30	0	0	0	0	0	4.1	0	0
1316	01-Jul-13	21:49:35	0	0	0	0	0	4.2	0	0
1317	01-Jul-13	21:49:40	0	0	0	0	0	4.3	0	0
1318	01-Jul-13	21:49:45	0	0	0	0	0	3.6	0	0
1319	01-Jul-13	21:49:50	0	0	0	0	0	3.8	0	0
1320	01-Jul-13	21:49:55	0	0	0	0	0	4.1	0	0
1321	01-Jul-13	21:50:00	0	0	0	0	0	4	0	0
1322	01-Jul-13	21:50:05	0	0	0	0	0	3.9	0	0
1323	01-Jul-13	21:50:10	0	0	0	0	0	3.9	0	0
1324	01-Jul-13	21:50:15	0	0	0	0	0	3.3	0	0
1325	01-Jul-13	21:50:20	0	0	0	0	0	4	0	0
1326	01-Jul-13	21:50:25	0	0	0	0	0	4	0	0
1327	01-Jul-13	21:50:30	0	0	0	0	0	4	0	0
1328	01-Jul-13	21:50:35	0	0	0	0	0	3.3	0	0
1329	01-Jul-13	21:50:40	0	0	0	0	0	3.4	0	0
1330	01-Jul-13	21:50:45	0	0	0	0	0	3.3	0	0
1331	01-Jul-13	21:50:50	0	0	0	0	0	3.8	0	0
1332	01-Jul-13	21:50:55	0	0	0	0	0	3.7	0	0
1333	01-Jul-13	21:51:00	0	0	0	0	0	3.6	0	0
1334	01-Jul-13	21:51:05	0	0	0	0	0	3	0	0
1335	01-Jul-13	21:51:10	0	0	0	0	0	3.2	0	0
1336	01-Jul-13	21:51:15	0	0	0	0	0	3.6	0	0
1337	01-Jul-13	21:51:20	0	0	0	0	0	3.7	0	0
1338	01-Jul-13	21:51:25	0	0	0	0	0	3.1	0	0
1339	01-Jul-13	21:51:30	0	0	0	0	0	3.2	0	0
1340	01-Jul-13	21:51:35	0	0	0	0	0	3.1	0	0
1341	01-Jul-13	21:51:40	0	0	0	0	0	3.5	0	0
1342	01-Jul-13	21:51:45	0	0	0	0	0	3.5	0	0
1343	01-Jul-13	21:51:50	0	0	0	0	0	3.6	0	0
1344	01-Jul-13	21:51:55	0	0	0	0	0	3	0	0
1345	01-Jul-13	21:52:00	0	0	0	0	0	3.1	0	0
1346	01-Jul-13	21:52:05	0	0	0	0	0	3.5	0	0
1347	01-Jul-13	21:52:10	0	0	0	0	0	3	0	0
1348	01-Jul-13	21:52:15	0	0	0	0	0	3.8	0	0
1349	01-Jul-13	21:52:20	0	0	0	0	0	3.9	0	0
1350	01-Jul-13	21:52:25	0	0	0	0	0	3.3	0	0
1351	01-Jul-13	21:52:30	0	0	0	0	0	3.5	0	0
1352	01-Jul-13	21:52:35	0	0	0	0	0	3.8	0	0
1353	01-Jul-13	21:52:40	0	0	0	0	0	3.8	0	0
1354	01-Jul-13	21:52:45	0	0	0	0	0	3.9	0	0
1355	01-Jul-13	21:52:50	0	0	0	0	0	3.3	0	0
1356	01-Jul-13	21:52:55	0	0	0	0	0	3.6	0	0
1357	01-Jul-13	21:53:00	0	0	0	0	0	4	0	0
1358	01-Jul-13	21:53:05	0	0	0	0	0	4	0	0
1359	01-Jul-13	21:53:10	0	0	0	0	0	3.9	0	0
1360	01-Jul-13	21:53:15	0	0	0	0	0	3.2	0	0
1361	01-Jul-13	21:53:20	0	0	0	0	0	3.3	0	0
1362	01-Jul-13	21:53:25	0	0	0	0	0	3.5	0	0
1363	01-Jul-13	21:53:30	0	0	0	0	0	3.4	0	0
1364	01-Jul-13	21:53:35	0	0	0	0	0	2.8	0	0
1365	01-Jul-13	21:53:40	0	0	0	0	0	3	0	0
1366	01-Jul-13	21:53:45	0	0	0	0	0	3.4	0	0
1367	01-Jul-13	21:53:50	0	0	0	0	0	3.4	0	0
1368	01-Jul-13	21:53:55	0	0	0	0	0	3.3	0	0
1369	01-Jul-13	21:54:00	0	0	0	0	0	3.2	0	0
1370	01-Jul-13	21:54:05	0	0	0	0	0	2.7	0	0
1371	01-Jul-13	21:54:10	0	0	0	0	0	3.3	0	0
1372	01-Jul-13	21:54:15	0	0	0	0	0	3.4	0	0
1373	01-Jul-13	21:54:20	0	0	0	0	0	3.6	0	0
1374	01-Jul-13	21:54:25	0	0	0	0	0	3.2	0	0
1375	01-Jul-13	21:54:30	0	0	0	0	0	3.5	0	0
1376	01-Jul-13	21:54:35	0	0	0	0	0	3.2	0	0
1377	01-Jul-13	21:54:40	0	0	0	0	0	3.7	0	0
1378	01-Jul-13	21:54:45	0	0	0	0	0	3.1	0	0
1379	01-Jul-13	21:54:50	0	0	0	0	0	3.3	0	0
1380	01-Jul-13	21:54:55	0	0	0	0	0	3.7	0	0
1381	01-Jul-13	21:55:00	0	0	0	0	0	3.7	0	0
1382	01-Jul-13	21:55:05	0	0	0	0	0	3.6	0	0
1383	01-Jul-13	21:55:10	0	0	0	0	0	2.9	0	0
1384	01-Jul-13	21:55:15	0	0	0	0	0	3	0	0
1385	01-Jul-13	21:55:20	0	0	0	0	0	3.4	0	0
1386	01-Jul-13	21:55:25	0	0	0	0	0	3.5	0	0
1387	01-Jul-13	21:55:30	0	0	0	0	0	2.9	0	0
1388	01-Jul-13	21:55:35	0	0	0	0	0	2.9	0	0
1389	01-Jul-13	21:55:40	0	0	0	0	0	3.2	0	0
1390	01-Jul-13	21:55:45	0	0	0	0	0	3.1	0	0
1391	01-Jul-13	21:55:50	0	0	0	0	0	3	0	0
1392	01-Jul-13	21:55:55	0	0	0	0	0	2.4	0	0
1393	01-Jul-13	21:56:00	0	0	0	0	0	2.6	0	0
1394	01-Jul-13	21:56:05	0	0	0	0	0	2.8	0	0
1395	01-Jul-13	21:56:10	0	0	0	0	0	2.8	0	0
1396	01-Jul-13	21:56:15	0	0	0	0	0	2.7	0	0
1397	01-Jul-13	21:56:20	0	0	0	0	0	2.3	0	0
1398	01-Jul-13	21:56:25	0	0	0	0	0	2.5	0	0
1399	01-Jul-13	21:56:30	0	0	0	0	0	2.9	0	0
1400	01-Jul-13	21:56:35	0	0	0	0	0	3	0	0
1401	01-Jul-13	21:56:40	0	0	0	0	0	2.6	0	0
1402	01-Jul-13	21:56:45	0	0	0	0	0	2.7	0	0
1403	01-Jul-13	21:56:50	0	0	0	0	0	3	0	0
1404	01-Jul-13	21:56:55	0	0	0	0	0	3.1	0	0
1405	01-Jul-13	21:57:00	0	0	0	0	0	3.3	0	0
1406	01-Jul-13	21:57:05	0	0	0	0	0	2.9	0	0
1407	01-Jul-13	21:57:10	0	0	0	0	0	3.2	0	0
1408	01-Jul-13	21:57:15	0	0	0	0	0	3.7	0	0
1409	01-Jul-13	21:57:20	0	0	0	0	0	3.6	0	0
1410	01-Jul-13	21:57:25	0	0	0	0	0	3.5	0	0
1411	01-Jul-13	21:57:30	0	0	0	0	0	2.9	0	0
1412	01-Jul-13	21:57:35	0	0	0	0	0	3	0	0
1413	01-Jul-13	21:57:40	0	0	0	0	0	3.4	0	0
1414	01-Jul-13	21:57:45	0	0	0	0	0	3.3	0	0
1415	01-Jul-13	21:57:50	0	0	0	0	0	3.2	0	0
1416	01-Jul-13	21:57:55	0	0	0	0	0	2.6	0	0
1417	01-Jul-13	21:58:00	0	0	0	0	0	3.1	0	0
1418	01-Jul-13	21:58:05	0	0	0	0	0	3	0	0
1419	01-Jul-13	21:58:10	0	0	0	0	0	3	0	0
1420	01-Jul-13	21:58:15	0	0	0	0	0	2.5	0	0
1421	01-Jul-13	21:58:20	0	0	0	0	0	2.6	0	0
1422	01-Jul-13	21:58:25	0	0	0	0	0	2.9	0	0
1423	01-Jul-13	21:58:30	0	0	0	0	0	2.9	0	0
1424	01-Jul-13	21:58:35	0	0	0	0	0	2.4	0	0
1425	01-Jul-13	21:58:40	0	0	0	0	0	2.6	0	0
1426	01-Jul-13	21:58:45	0	0	0	0	0	2.9	0	0
1427	01-Jul-13	21:58:50	0	0	0	0	0	2.8	0	0
1428	01-Jul-13	21:58:55	0	0	0	0	0	2.3	0	1.4
1429	01-Jul-13	21:59:00	0	0	0	0	0	2.4	0	3.7
1430	01-Jul-13	21:59:05	0	0	0	0	0	2.8	0	3.8
1431	01-Jul-13	21:59:10	0	0	0	0	0	2.2	0	3.9
1432	01-Jul-13	21:59:15	0	0	0	0	0	2.3	0	3
1433	01-Jul-13	21:59:20	0	0	0	0	0	2.6	0	1.8
1434	01-Jul-13	21:59:25	0	0	0	0	0	2.6	0	1.1
1435	01-Jul-13	21:59:30	0	0	0	0	0	2.1	0	0.6
1436	01-Jul-13	21:59:35	0	0	0	0	0	2.5	0	0.2
1437	01-Jul-13	21:59:40	0	0	0	0	0	2.6	0	0
1438	01-Jul-13	21:59:45	0	0	0	0	0	2.6	0	0
1439	01-Jul-13	21:59:50	0	0	0	0	0	2.2	0	0
1440	01-Jul-13	21:59:55	0	0	0	0	0	2.3	0	0
1441	01-Jul-13	22:00:00	0	0	0	0	0	2.6	0	0
1442	01-Jul-13	22:00:05	0	0	0	0	0	2.4	0	0
1443	01-Jul-13	22:00:10	0	0	0	0	0	3	0	0
1444	01-Jul-13	22:00:15	0	0	0	0	0	2.9	0	0
1445	01-Jul-13	22:00:20	0	0	0	0	0	3	0	0
1446	01-Jul-13	22:00:25	0	0	0	0	0	3.2	0	0
1447	01-Jul-13	22:00:30	0	0	0	0	0	3.5	0	0
1448	01-Jul-13	22:00:35	0	0	0	0	0	3.7	0	0
1449	01-Jul-13	22:00:40	0	0	0	0	0	3.8	0	0
1450	01-Jul-13	22:00:45	0	0	0	0	0	3.9	0	0
1451	01-Jul-13	22:00:50	0	0	0	0	0	3.5	0	0
1452	01-Jul-13	22:00:55	0	0	0	0	0	3.4	0	0
1453	01-Jul-13	22:01:00	0	0	0	0	0	3.4	0	0
1454	01-Jul-13	22:01:05	0	0	0	0	0	3.1	0	0
1455	01-Jul-13	22:01:10	0	0	0	0	0	3	0	0
1456	01-Jul-13	22:01:15	0	0	0	0	0	2.8	0	0
1457	01-Jul-13	22:01:20	0	0	0	0	0	2.6	0	0
1458	01-Jul-13	22:01:25	0	0	0	0	0	3	0	0
1459	01-Jul-13	22:01:30	0	0	0	0	0	2.8	0	0
1460	01-Jul-13	22:01:35	0	0	0	0	0	2.8	0	0
1461	01-Jul-13	22:01:40	0	0	0	0	0	2.8	0	0
1462	01-Jul-13	22:01:45	0	0	0	0	0	2.7	0	0
1463	01-Jul-13	22:01:50	0	0	0	0	0	2.8	0	0
1464	01-Jul-13	22:01:55	0	0	0	0	0	2.8	0	0
1465	01-Jul-13	22:02:00	0	0	0	0	0	2.7	0	0
1466	01-Jul-13	22:02:05	0	0	0	0	0	2.6	0	0
1467	01-Jul-13	22:02:10	0	0	0	0	0	2.2	0	0
1468	01-Jul-13	22:02:15	0	0	0	0	0	2.4	0	0
1469	01-Jul-13	22:02:20	0	0	0	0	0	2.4	0	0
1470	01-Jul-13	22:02:25	0	0	0	0	0	2.6	0	0
1471	01-Jul-13	22:02:30	0	0	0	0	0	2.5	0	0
1472	01-Jul-13	22:02:35	0	0	0	0	0	2.9	0	0
1473	01-Jul-13	22:02:40	0	0	0	0	0	2.6	0	0
1474	01-Jul-13	22:02:45	0	0	0	0	0	2.6	0	0
1475	01-Jul-13	22:02:50	0	0	0	0	0	2.5	0	0
1476	01-Jul-13	22:02:55	0	0	0	0	0	2.4	0	0
1477	01-Jul-13	22:03:00	0	0	0	0	0	2.3	0	0
1478	01-Jul-13	22:03:05	0	0	0	0	0	2.2	0	0
1479	01-Jul-13	22:03:10	0	0	0	0	0	2.1	0	0
1480	01-Jul-13	22:03:15	0	0	0	0	0	2.1	0	0
1481	01-Jul-13	22:03:20	0	0	0	0	0	2.3	0	0
1482	01-Jul-13	22:03:25	0	0	0	0	0	2.3	0	0
1483	01-Jul-13	22:03:30	0	0	0	0	0	2.4	0	0
1484	01-Jul-13	22:03:35	0	0	0	0	0	2.4	0	0
1485	01-Jul-13	22:03:40	0	0	0	0	0	2.5	0	0
1486	01-Jul-13	22:03:45	0	0	0	0	0	2.9	0	0
1487	01-Jul-13	22:03:50	0	0	0	0	0	2.9	0	0
1488	01-Jul-13	22:03:55	0	0	0	0	0	3	0	0
1489	01-Jul-13	22:04:00	0	0	0	0	0	2.9	0	0
1490	01-Jul-13	22:04:05	0	0	0	0	0	2.8	0	0
1491	01-Jul-13	22:04:10	0	0	0	0	0	2.7	0	0
1492	01-Jul-13	22:04:15	0	0	0	0	0	2.7	0	0
1493	01-Jul-13	22:04:20	0	0	0	0	0	2.6	0	0
1494	01-Jul-13	22:04:25	0	0	0	0	0	2.6	0	0
1495	01-Jul-13	22:04:30	0	0	0	0	0	2.6	0	0
1496	01-Jul-13	22:04:35	0	0	0	0	0	2.3	0	0
1497	01-Jul-13	22:04:40	0	0	0	0	0	2.3	0	0
1498	01-Jul-13	22:04:45	0	0	0	0	0	2.3	0	0
1499	01-Jul-13	22:04:50	0	0	0	0	0	2.3	0	0
1500	01-Jul-13	22:04:55	0	0	0	0	0	2.7	0	0
1501	01-Jul-13	22:05:00	0	0	0	0	0	2.9	0	0
1502	01-Jul-13	22:05:05	0	0	0.3	0	0	3.2	0	0
1503	01-Jul-13	22:05:10	0	0	0.7	0	0	3.4	0	0
1504	01-Jul-13	22:05:15	0	0	0.8	0	0	3.4	0	0
1505	01-Jul-13	22:05:20	0	0	0.7	0	0	3.4	0	0
1506	01-Jul-13	22:05:25	0	0	0.7	0	0	3.5	0	0
1507	01-Jul-13	22:05:30	0	0	0.9	0	0	3.4	0	0
1508	01-Jul-13	22:05:35	0	0	1	0	0	3.4	0	0
1509	01-Jul-13	22:05:40	0	0	1.1	0	0	3.4	0	0
1510	01-Jul-13	22:05:45	0	0	1	0	0	3	0	0
1511	01-Jul-13	22:05:50	0	0	1.1	0	0	2.9	0	0
1512	01-Jul-13	22:05:55	0	0	1.4	0	0	2.7	0	0
1513	01-Jul-13	22:06:00	0	0	1.5	0	0	2.6	0	0
1514	01-Jul-13	22:06:05	0	0	2	0	0	3	0	0
1515	01-Jul-13	22:06:10	0	0	2	0	0	2.8	0	0
1516	01-Jul-13	22:06:15	0	0	2.2	0	0	2.4	0	0
1517	01-Jul-13	22:06:20	0	0	2.3	0	0	3	0	0
1518	01-Jul-13	22:06:25	0	0	2.3	0	0	2.9	0	0
1519	01-Jul-13	22:06:30	0	0	2.3	0	0	2.9	0	0
1520	01-Jul-13	22:06:35	0	0	2.4	0	0	2.8	0	0
1521	01-Jul-13	22:06:40	0	0	2.3	0	0	2.6	0	0
1522	01-Jul-13	22:06:45	0	0	2.3	0	0	2.4	0	0
1523	01-Jul-13	22:06:50	0	0	2.3	0	0	2.3	0	0
1524	01-Jul-13	22:06:55	0	0	2	0	0	2.1	0	0
1525	01-Jul-13	22:07:00	0	0	2.1	0	0	2	0	0
1526	01-Jul-13	22:07:05	0	0	2.2	0	0	2	0	0
1527	01-Jul-13	22:07:10	0	0	2.3	0	0	2	0	0
1528	01-Jul-13	22:07:15	0	0	2.8	0	0	2.5	0	0
1529	01-Jul-13	22:07:20	0	0	2.7	0	0	2.4	0	0
1530	01-Jul-13	22:07:25	0	0	2.7	0	0	2.4	0	0
1531	01-Jul-13	22:07:30	0	0	2.7	0	0	2.5	0	0
1532	01-Jul-13	22:07:35	0	0	2.7	0	0	2.5	0	0
1533	01-Jul-13	22:07:40	0	0	2.7	0	0	2.5	0	0
1534	01-Jul-13	22:07:45	0	0	2.7	0	0	2.5	0	0
1535	01-Jul-13	22:07:50	0	0	2.8	0	0	2.5	0	0
1536	01-Jul-13	22:07:55	0	0	2.9	0	0	2.5	0	0
1537	01-Jul-13	22:08:00	0	0	3	0	0	2.6	0	0
1538	01-Jul-13	22:08:05	0	0	3.1	0	0	2.6	0	0
1539	01-Jul-13	22:08:10	0	0	3.2	0	0	2.6	0	0
1540	01-Jul-13	22:08:15	0	0	3.2	0	0	2.5	0	0
1541	01-Jul-13	22:08:20	0	0	3	0	0	2.4	0	0
1542	01-Jul-13	22:08:25	0	0	3	0	0	2.3	0	0
1543	01-Jul-13	22:08:30	0	0	3.1	0	0	2.5	0	0
1544	01-Jul-13	22:08:35	0	0	3.2	0	0	2.6	0	0
1545	01-Jul-13	22:08:40	0	0	3.2	0	0	2.5	0	0
1546	01-Jul-13	22:08:45	0	0	3.4	0	0	2.3	0	0
1547	01-Jul-13	22:08:50	0	0	3.2	0	0	2.1	0	0
1548	01-Jul-13	22:08:55	0	0	3.3	0	0	2.1	0	0
1549	01-Jul-13	22:09:00	0	0	3.4	0	0	2.1	0	0
1550	01-Jul-13	22:09:05	0	0	3.4	0	0	2.1	0	0
1551	01-Jul-13	22:09:10	0	0	3.4	0	0	2.2	0	0
1552	01-Jul-13	22:09:15	0	0	3.3	0	0	2.6	0	0
1553	01-Jul-13	22:09:20	0	0	3.4	0	0	2.9	0	0
1554	01-Jul-13	22:09:25	0	0	3.5	0	0	3.2	0	0
1555	01-Jul-13	22:09:30	0	0	3.5	0	0	3.5	0	0
1556	01-Jul-13	22:09:35	0	0	3.5	0	0	3.4	0	0
1557	01-Jul-13	22:09:40	0	0	3.6	0	0	3.3	0	0
1558	01-Jul-13	22:09:45	0	0	3.6	0	0	3	0	0
1559	01-Jul-13	22:09:50	0	0	3.6	0	0	2.8	0	0
1560	01-Jul-13	22:09:55	0	0	3.6	0	0	2.7	0	0
1561	01-Jul-13	22:10:00	0	0	3.6	0	0	2.9	0	0
1562	01-Jul-13	22:10:05	0	0	3.5	0	0	2.9	0	0
1563	01-Jul-13	22:10:10	0	0	3.5	0	0	2.9	0	0
1564	01-Jul-13	22:10:15	0	0	3.4	0	0	2.8	0	0
1565	01-Jul-13	22:10:20	0	0	3.3	0	0	2.6	0	0
1566	01-Jul-13	22:10:25	0	0	3.3	0	0	2.4	0	0
1567	01-Jul-13	22:10:30	0	0	3.2	0	0	2.3	0	0
1568	01-Jul-13	22:10:35	0	0	3.1	0	0	2.4	0	0
1569	01-Jul-13	22:10:40	0	0	3.1	0	0	2.4	0	0
1570	01-Jul-13	22:10:45	0	0	2.8	0	0	0	0	0
1571	01-Jul-13	22:10:50	0	0	2.6	0	0	2.1	0	0
1572	01-Jul-13	22:10:55	0	0	2.7	0	0	2.5	0	0
1573	01-Jul-13	22:11:00	0	0	2.8	0	0	2.5	0	0
1574	01-Jul-13	22:11:05	0	0	2.7	0	0	2.4	0	0
1575	01-Jul-13	22:11:10	0	0	2.6	0	0	2.4	0	0
1576	01-Jul-13	22:11:15	0	0	2.5	0	0	2.4	0	0
1577	01-Jul-13	22:11:20	0	0	2.3	0	0	2.4	0	0
1578	01-Jul-13	22:11:25	0	0	2.1	0	0	2.4	0	0
1579	01-Jul-13	22:11:30	0	0	2	0	0	2.5	0	0
1580	01-Jul-13	22:11:35	0	0	1.9	0	0	2.6	0	0
1581	01-Jul-13	22:11:40	0	0	1.8	0	0	2.8	0	0
1582	01-Jul-13	22:11:45	0	0	1.7	0	0	2.9	0	0
1583	01-Jul-13	22:11:50	0	0	1.7	0	0	3.1	0	0
1584	01-Jul-13	22:11:55	0	0	1.5	0	0	3.1	0	0
1585	01-Jul-13	22:12:00	0	0	1.7	0	0	3.1	0	0
1586	01-Jul-13	22:12:05	0	0	1.9	0	0	3	0	0
1587	01-Jul-13	22:12:10	0	0	2	0	0	3.1	0	0
1588	01-Jul-13	22:12:15	0	0	2	0	0	3.2	0	0
1589	01-Jul-13	22:12:20	0	0	0.9	0	0	3	0	0
1590	01-Jul-13	22:12:25	0	0	0	0	0	2.9	0	0
1591	01-Jul-13	22:12:30	0	0	0	0	0	3	0	0
1592	01-Jul-13	22:12:35	0	0	0.2	0	0	2.9	0	0
1593	01-Jul-13	22:12:40	0	0	0.7	0	0	3	0	0
1594	01-Jul-13	22:12:45	0	0	1	0	0	3.1	0	0
1595	01-Jul-13	22:12:50	0	0	1.4	0	0	3.1	0	0
1596	01-Jul-13	22:12:55	0	0	1.7	0	0	3.2	0	0
1597	01-Jul-13	22:13:00	0	0	1.8	0	0	3.1	0	0
1598	01-Jul-13	22:13:05	0	0	1.9	0	0	2.9	0	0
1599	01-Jul-13	22:13:10	0	0	2.1	0	0	2.9	0	0
1600	01-Jul-13	22:13:15	0	0	2.2	0	0	2.9	0	0
1601	01-Jul-13	22:13:20	0	0	2.2	0	0	2.9	0	0
1602	01-Jul-13	22:13:25	0	0	2.3	0	0	2.7	0	0
1603	01-Jul-13	22:13:30	0	0	2.4	0	0	2.6	0	0
1604	01-Jul-13	22:13:35	0	0	2.6	0	0	2.3	0	0
1605	01-Jul-13	22:13:40	0	0	2.7	0	0	2.2	0	0
1606	01-Jul-13	22:13:45	0	0	2.7	0	0	2	0	0
1607	01-Jul-13	22:13:50	0	0	2.6	0	0	2	0	0
1608	01-Jul-13	22:13:55	0	0	2.6	0	0	1.9	0	0
1609	01-Jul-13	22:14:00	0	0	2.5	0	0	1.9	0	0
1610	01-Jul-13	22:14:05	0	0	2.6	0	0	2	0	0
1611	01-Jul-13	22:14:10	0	0	2.7	0	0	2.1	0	0
1612	01-Jul-13	22:14:15	0	0	2.6	0	0	2.1	0	0
1613	01-Jul-13	22:14:20	0	0	2.4	0	0	2.2	0	0
1614	01-Jul-13	22:14:25	0	0	2.4	0	0	2.3	0	0
1615	01-Jul-13	22:14:30	0	0	2.4	0	0	2.5	0	0
1616	01-Jul-13	22:14:35	0	0	2.4	0	0	2.4	0	0
1617	01-Jul-13	22:14:40	0	0	2.3	0	0	1.8	0	0
1618	01-Jul-13	22:14:45	0	0	1.9	0	0	2	0	0
1619	01-Jul-13	22:14:50	0	0	0.3	0	0	2	0	0
1620	01-Jul-13	22:14:55	0	0	0	0	0	2.1	0	0
1621	01-Jul-13	22:15:00	0	0	0	0	0	2.1	0	0
1622	01-Jul-13	22:15:05	0	0	0	0	0	2.1	0	0
1623	01-Jul-13	22:15:10	0	0	0.4	0	0	2.1	0	0
1624	01-Jul-13	22:15:15	0	0	1	0	0	2.1	0	0
1625	01-Jul-13	22:15:20	0	0	1.4	0	0	2.1	0	0
1626	01-Jul-13	22:15:25	0	0	1.7	0	0	2.1	0	0
1627	01-Jul-13	22:15:30	0	0	1.8	0	0	2.1	0	0
1628	01-Jul-13	22:15:35	0	0	1.9	0	0	2.1	0	0
1629	01-Jul-13	22:15:40	0	0	1.9	0	0	2.2	0	0
1630	01-Jul-13	22:15:45	0	0	1.9	0	0	2.3	0	0
1631	01-Jul-13	22:15:50	0	0	1.9	0	0	2.3	0	0
1632	01-Jul-13	22:15:55	0	0	1.8	0	0	2.4	0	0
1633	01-Jul-13	22:16:00	0	0	1.5	0	0	2.5	0	0
1634	01-Jul-13	22:16:05	0	0	0.1	0	0	2.6	0	0
1635	01-Jul-13	22:16:10	0	0	0	0	0	2.7	0	0
1636	01-Jul-13	22:16:15	0	0	0	0	0	2.7	0	0
1637	01-Jul-13	22:16:20	0	0	0	0	0	2.6	0	0
1638	01-Jul-13	22:16:25	0	0	0.1	0	0	2.7	0	0
1639	01-Jul-13	22:16:30	0	0	0.1	0	0	2.7	0	0
1640	01-Jul-13	22:16:35	0	0	0.6	0	0	2.8	0	0
1641	01-Jul-13	22:16:40	0	0	1	0	0	2.8	0	0
1642	01-Jul-13	22:16:45	0	0	1.3	0	0	2.7	0	0
1643	01-Jul-13	22:16:50	0	0	1.5	0	0	2.6	0	0
1644	01-Jul-13	22:16:55	0	0	1.6	0	0	2.6	0	0
1645	01-Jul-13	22:17:00	0	0	1.6	0	0	2.5	0	0
1646	01-Jul-13	22:17:05	0	0	1.5	0	0	2.5	0	0
1647	01-Jul-13	22:17:10	0	0	0.7	0	0	2.4	0	0
1648	01-Jul-13	22:17:15	0	0	0.1	0	0	2.3	0	0
1649	01-Jul-13	22:17:20	0	0	0.4	0	0	2.3	0	0
1650	01-Jul-13	22:17:25	0	0	0.7	0	0	2.2	0	0
1651	01-Jul-13	22:17:30	0	0	1.1	0	0	2.2	0	0
1652	01-Jul-13	22:17:35	0	0	1.3	0	0	2.1	0	0
1653	01-Jul-13	22:17:40	0	0	1.4	0	0	2	0	0
1654	01-Jul-13	22:17:45	0	0	1.6	0	0	2.2	0	0
1655	01-Jul-13	22:17:50	0	0	1.3	0	0	2.1	0	0
1656	01-Jul-13	22:17:55	0	0	0.1	0	0	2.1	0	0
1657	01-Jul-13	22:18:00	0	0	0	0	0	2	0	0
1658	01-Jul-13	22:18:05	0	0	0.2	0	0	1.7	0	0
1659	01-Jul-13	22:18:10	0	0	0.7	0	0	2	0	0
1660	01-Jul-13	22:18:15	0	0	1.2	0	0	2.1	0	0
1661	01-Jul-13	22:18:20	0	0	1.4	0	0	2	0	0
1662	01-Jul-13	22:18:25	0	0	1.3	0	0	2.5	0	0
1663	01-Jul-13	22:18:30	0	0	1.5	0	0	2.6	0	0
1664	01-Jul-13	22:18:35	0	0	1.6	0	0	2.6	0	0
1665	01-Jul-13	22:18:40	0	0	1.7	0	0	2.7	0	0
1666	01-Jul-13	22:18:45	0	0	0.5	0	0	2.6	0	0
1667	01-Jul-13	22:18:50	0	0	0	0	0	2.8	0	0
1668	01-Jul-13	22:18:55	0	0	0	0	0	2.9	0	0
1669	01-Jul-13	22:19:00	0	0	0	0	0	3.1	0	0
1670	01-Jul-13	22:19:05	0	0	0.2	0	0	3.3	0	0
1671	01-Jul-13	22:19:10	0	0	0.8	0	0	3.3	0	0
1672	01-Jul-13	22:19:15	0	0	1.2	0	0	3.3	0	0
1673	01-Jul-13	22:19:20	0	0	1.6	0	0	3.3	0	0
1674	01-Jul-13	22:19:25	0	0	1.8	0	0	3.1	0	0
1675	01-Jul-13	22:19:30	0	0	1.9	0	0	3.1	0	0
1676	01-Jul-13	22:19:35	0	0	2.1	0	0	3	0	0
1677	01-Jul-13	22:19:40	0	0	2.2	0	0	3	0	0
1678	01-Jul-13	22:19:45	0	0	2.3	0	0	3.1	0	0
1679	01-Jul-13	22:19:50	0	0	2.5	0	0	3.1	0	0
1680	01-Jul-13	22:19:55	0	0	2.6	0	0	3.1	0	0
1681	01-Jul-13	22:20:00	0	0	2.7	0	0	3.1	0	0
1682	01-Jul-13	22:20:05	0	0	2.8	0	0	3.2	0	0
1683	01-Jul-13	22:20:10	0	0	2.6	0	0	3.2	0	0
1684	01-Jul-13	22:20:15	0	0	2.4	0	0	3.3	0	0
1685	01-Jul-13	22:20:20	0	0	2.3	0	0	3.2	0	0
1686	01-Jul-13	22:20:25	0	0	2.2	0	0	3.1	0	0
1687	01-Jul-13	22:20:30	0	0	2.2	0	0	3	0	0
1688	01-Jul-13	22:20:35	0	0	2.5	0	0	2.9	0	0
1689	01-Jul-13	22:20:40	0	0	2.6	0	0	2.8	0	0
1690	01-Jul-13	22:20:45	0	0	2.7	0	0	2.9	0	0
1691	01-Jul-13	22:20:50	0	0	2.7	0	0	2.9	0	0
1692	01-Jul-13	22:20:55	0	0	2.7	0	0	2.9	0	0
1693	01-Jul-13	22:21:00	0	0	2.6	0	0	2.8	0	0
1694	01-Jul-13	22:21:05	0	0	2.6	0	0	2.9	0	0
1695	01-Jul-13	22:21:10	0	0	2.7	0	0	2.9	0	0
1696	01-Jul-13	22:21:15	0	0	2.6	0	0	2.8	0	0
1697	01-Jul-13	22:21:20	0	0	2.7	0	0	2.8	0	0
1698	01-Jul-13	22:21:25	0	0	2.7	0	0	2.8	0	0
1699	01-Jul-13	22:21:30	0	0	2.9	0	0	2.8	0	0
1700	01-Jul-13	22:21:35	0	0	3	0	0	2.8	0	0
1701	01-Jul-13	22:21:40	0	0	2.9	0	0	2.7	0	0
1702	01-Jul-13	22:21:45	0	0	3	0	0	2.7	0	0
1703	01-Jul-13	22:21:50	0	0	3.1	0	0	2.7	0	0
1704	01-Jul-13	22:21:55	0	0	3	0	0	2.6	0	0
1705	01-Jul-13	22:22:00	0	0	2.9	0	0	2.6	0	0
1706	01-Jul-13	22:22:05	0	0	3	0	0	2.5	0	0
1707	01-Jul-13	22:22:10	0	0	3.1	0	0	2.4	0	0
1708	01-Jul-13	22:22:15	0	0	3.1	0	0	2.1	0	0
1709	01-Jul-13	22:22:20	0	0	3.2	0	0	2.4	0	0
1710	01-Jul-13	22:22:25	0	0	3.2	0	0	2.3	0	0
1711	01-Jul-13	22:22:30	0	0	3.3	0	0	2.3	0	0
1712	01-Jul-13	22:22:35	0	0	3.3	0	0	2.2	0	0
1713	01-Jul-13	22:22:40	0	0	3.4	0	0	2.2	0	0
1714	01-Jul-13	22:22:45	0	0	3.4	0	0	2.3	0	0
1715	01-Jul-13	22:22:50	0	0	3.4	0	0	2.4	0	0
1716	01-Jul-13	22:22:55	0	0	3.2	0	0	2.4	0	0
1717	01-Jul-13	22:23:00	0	0	2.8	0	0	2.3	0	0
1718	01-Jul-13	22:23:05	0	0	1.1	0	0	2.2	0	0
1719	01-Jul-13	22:23:10	0	0	0	0	0	2.2	0	0
1720	01-Jul-13	22:23:15	0	0	0	0	0	2	0	0
1721	01-Jul-13	22:23:20	0	0	0	0	0	1.8	0	0
1722	01-Jul-13	22:23:25	0	0	0	0	0	1.7	0	0
1723	01-Jul-13	22:23:30	0	0	0	0	0	1.6	0	0
1724	01-Jul-13	22:23:35	0	0	0	0	0	1.5	0	0
1725	01-Jul-13	22:23:40	0	0	0	0	0	1.5	0	0
1726	01-Jul-13	22:23:45	0	0	0	0	0	1.5	0	0
1727	01-Jul-13	22:23:50	0	0	0	0	0	1.5	0	0
1728	01-Jul-13	22:23:55	0	0	0	0	0	1.6	0	0
1729	01-Jul-13	22:24:00	0	0	0	0	0	1.6	0	0
1730	01-Jul-13	22:24:05	0	0	0	0	0	1.5	0	0
1731	01-Jul-13	22:24:10	0	0	0	0	0	1.7	0	0
1732	01-Jul-13	22:24:15	0	0	0	0	0	0	0	0
1733	01-Jul-13	22:24:20	0	0	0	0	0	1.9	0	0
1734	01-Jul-13	22:24:25	0	0	0	0	0	1.6	0	0
1735	01-Jul-13	22:24:30	0	0	0	0	0	2	0	0
1736	01-Jul-13	22:24:35	0	0	0	0	0	2.1	0	0
1737	01-Jul-13	22:24:40	0	0	0	0	0	2.1	0	0
1738	01-Jul-13	22:24:45	0	0	0	0	0	2.1	0	0
1739	01-Jul-13	22:24:50	0	0	0	0	0	1.9	0	0
1740	01-Jul-13	22:24:55	0	0	0	0	0	1.9	0	0
1741	01-Jul-13	22:25:00	0	0	0	0	0	1.9	0	0
1742	01-Jul-13	22:25:05	0	0	0	0	0	1.9	0	0
1743	01-Jul-13	22:25:10	0	0	0	0	0	1.9	0	0
1744	01-Jul-13	22:25:15	0	0	0	0	0	1.8	0	0
1745	01-Jul-13	22:25:20	0	0	0	0	0	1.8	0	0
1746	01-Jul-13	22:25:25	0	0	0	0	0	1.9	0	0
1747	01-Jul-13	22:25:30	0	0	0	0	0	1.8	0	0
1748	01-Jul-13	22:25:35	0	0	0	0	0	2.1	0	0
1749	01-Jul-13	22:25:40	0	0	0	0	0	2.1	0	0
1750	01-Jul-13	22:25:45	0	0	0	0	0	2.1	0	0
1751	01-Jul-13	22:25:50	0	0	0	0	0	2	0	0
1752	01-Jul-13	22:25:55	0	0	0	0	0	2	0	0
1753	01-Jul-13	22:26:00	0	0	0	0	0	2	0	0
1754	01-Jul-13	22:26:05	0	0	0	0	0	2	0	0
1755	01-Jul-13	22:26:10	0	0	0	0	0	2.2	0	0
1756	01-Jul-13	22:26:15	0	0	0	0	0	2.3	0	0
1757	01-Jul-13	22:26:20	0	0	0	0	0	2.4	0	0
1758	01-Jul-13	22:26:25	0	0	0	0	0	2.6	0	0
1759	01-Jul-13	22:26:30	0	0	0	0	0	2.8	0	0
1760	01-Jul-13	22:26:35	0	0	0	0	0	2.8	0	0
1761	01-Jul-13	22:26:40	0	0	0	0	0	2.8	0	0
1762	01-Jul-13	22:26:45	0	0	0	0	0	2.8	0	0
1763	01-Jul-13	22:26:50	0	0	0	0	0	2.8	0	0
1764	01-Jul-13	22:26:55	0	0	0	0	0	2.7	0	0
1765	01-Jul-13	22:27:00	0	0	0	0	0	2.8	0	0
1766	01-Jul-13	22:27:05	0	0	0	0	0	3	0	0
1767	01-Jul-13	22:27:10	0	0	0	0	0	3.1	0	0
1768	01-Jul-13	22:27:15	0	0	0	0	0	3.2	0	0
1769	01-Jul-13	22:27:20	0	0	0	0	0	3.3	0	0
1770	01-Jul-13	22:27:25	0	0	0	0	0	3.3	0	0
1771	01-Jul-13	22:27:30	0	0	0	0	0	3.3	0	0
1772	01-Jul-13	22:27:35	0	0	0	0	0	3.3	0	0
1773	01-Jul-13	22:27:40	0	0	0	0	0	3.4	0	0
1774	01-Jul-13	22:27:45	0	0	0	0	0	3.4	0	0
1775	01-Jul-13	22:27:50	0	0	0	0	0	3.5	0	0
1776	01-Jul-13	22:27:55	0	0	0	0	0	3.5	0	0
1777	01-Jul-13	22:28:00	0	0	0	0	0	3.5	0	0
1778	01-Jul-13	22:28:05	0	0	0	0	0	3.5	0	0
1779	01-Jul-13	22:28:10	0	0	0	0	0	3.5	0	0
1780	01-Jul-13	22:28:15	0	0	0	0	0	3.2	0	0
1781	01-Jul-13	22:28:20	0	0	0	0	0	3.3	0	0
1782	01-Jul-13	22:28:25	0	0	0	0	0	3.3	0	0
1783	01-Jul-13	22:28:30	0	0	0	0	0	3.4	0	0
1784	01-Jul-13	22:28:35	0	0	0	0	0	3.3	0	0
1785	01-Jul-13	22:28:40	0	0	0	0	0	3.3	0	0
1786	01-Jul-13	22:28:45	0	0	0	0	0	3.3	0	0
1787	01-Jul-13	22:28:50	0	0	0	0	0	3.8	0	0
1788	01-Jul-13	22:28:55	0	0	0	0	0	3.8	0	0
1789	01-Jul-13	22:29:00	0	0	0	0	0	3.7	0	0
1790	01-Jul-13	22:29:05	0	0	0	0	0	3.8	0	0
1791	01-Jul-13	22:29:10	0	0	0	0	0	3.8	0	0
1792	01-Jul-13	22:29:15	0	0	0	0	0	3.7	0	0
1793	01-Jul-13	22:29:20	0	0	0	0	0	3.7	0	0
1794	01-Jul-13	22:29:25	0	0	0	0	0	3.7	0	0
1795	01-Jul-13	22:29:30	0	0	0	0	0	3.6	0	0
1796	01-Jul-13	22:29:35	0	0	0	0	0	2.9	0	0
1797	01-Jul-13	22:29:40	0	0	0	0	0	3	0	0
1798	01-Jul-13	22:29:45	0	0	0	0	0	3	0	0
1799	01-Jul-13	22:29:50	0	0	0	0	0	2.9	0	0
1800	01-Jul-13	22:29:55	0	0	0	0	0	3	0	0
1801	01-Jul-13	22:30:00	0	0	0	0	0	2.9	0	0
1802	01-Jul-13	22:30:05	0	0	0	0	0	3	0	0
1803	01-Jul-13	22:30:10	0	0	0	0	0	3	0	0
1804	01-Jul-13	22:30:15	0	0	0	0	0	3	0	0
1805	01-Jul-13	22:30:20	0	0	0	0	0	3	0	0
1806	01-Jul-13	22:30:25	0	0	0	0	0	3	0	0
1807	01-Jul-13	22:30:30	0	0	0	0	0	3	0	0
1808	01-Jul-13	22:30:35	0	0	0	0	0	2.9	0	0
1809	01-Jul-13	22:30:40	0	0	0	0	0	2.9	0	0
1810	01-Jul-13	22:30:45	0	0	0	0	0	3	0	0
1811	01-Jul-13	22:30:50	0	0	0	0	0	3.1	0	0
1812	01-Jul-13	22:30:55	0	0	0	0	0	3.1	0	0
1813	01-Jul-13	22:31:00	0	0	0	0	0	3.5	0	0
1814	01-Jul-13	22:31:05	0	0	0	0	0	3.4	0	0
1815	01-Jul-13	22:31:10	0	0	0	0	0	3.4	0	0
1816	01-Jul-13	22:31:15	0	0	0	0	0	3.5	0	0
1817	01-Jul-13	22:31:20	0	0	0	0	0	3.5	0	0
1818	01-Jul-13	22:31:25	0	0	0	0	0	3.5	0	0
1819	01-Jul-13	22:31:30	0	0	0	0	0	3.5	0	0
1820	01-Jul-13	22:31:35	0	0	0	0	0	3.5	0	0
1821	01-Jul-13	22:31:40	0	0	0	0	0	3.5	0	0
1822	01-Jul-13	22:31:45	0	0	0	0	0	3.5	0	0
1823	01-Jul-13	22:31:50	0	0	0	0	0	3	0	0
1824	01-Jul-13	22:31:55	0	0	0	0	0	3.2	0	0
1825	01-Jul-13	22:32:00	0	0	0	0	0	3.2	0	0
1826	01-Jul-13	22:32:05	0	0	0	0	0	3.2	0	0
1827	01-Jul-13	22:32:10	0	0	0	0	0	3.2	0	0
1828	01-Jul-13	22:32:15	0	0	0	0	0	3.2	0	0
1829	01-Jul-13	22:32:20	0	0	0	0	0	3.2	0	0
1830	01-Jul-13	22:32:25	0	0	0	0	0	3.3	0	0
1831	01-Jul-13	22:32:30	0	0	0	0	0	3.3	0	0
1832	01-Jul-13	22:32:35	0	0	0	0	0	3.3	0	0
1833	01-Jul-13	22:32:40	0	0	0	0	0	3.3	0	0
1834	01-Jul-13	22:32:45	0	0	0	0	0	3.3	0	0
1835	01-Jul-13	22:32:50	0	0	0	0	0	3.3	0	0
1836	01-Jul-13	22:32:55	0	0	0	0	0	3.3	0	0
1837	01-Jul-13	22:33:00	0	0	0	0	0	3.8	0	0
1838	01-Jul-13	22:33:05	0	0	0	0	0	3.7	0	0
1839	01-Jul-13	22:33:10	0	0	0	0	0	3.1	0	0
1840	01-Jul-13	22:33:15	0	0	0	0	0	3.6	0	0
1841	01-Jul-13	22:33:20	0	0	0	0	0	3.6	0	0
1842	01-Jul-13	22:33:25	0	0	0	0	0	3.7	0	0
1843	01-Jul-13	22:33:30	0	0	0	0	0	3.1	0	0
1844	01-Jul-13	22:33:35	0	0	0	0	0	3.7	0	0
1845	01-Jul-13	22:33:40	0	0	0	0	0	3.6	0	0
1846	01-Jul-13	22:33:45	0	0	0	0	0	3.1	0	0
1847	01-Jul-13	22:33:50	0	0	0	0	0	3.3	0	0
1848	01-Jul-13	22:33:55	0	0	0	0	0	3.3	0	0
1849	01-Jul-13	22:34:00	0	0	0	0	0	3.3	0	0
1850	01-Jul-13	22:34:05	0	0	0	0	0	3.3	0	0
1851	01-Jul-13	22:34:10	0	0	0	0	0	3.3	0	0
1852	01-Jul-13	22:34:15	0	0	0	0	0	3.2	0	0
1853	01-Jul-13	22:34:20	0	0	0	0	0	3.2	0	0
1854	01-Jul-13	22:34:25	0	0	0	0	0	3.2	0	0
1855	01-Jul-13	22:34:30	0	0	0	0	0	3.2	0	0
1856	01-Jul-13	22:34:35	0	0	0	0	0	3.3	0	0
1857	01-Jul-13	22:34:40	0	0	0	0	0	3.3	0	0
1858	01-Jul-13	22:34:45	0	0	0	0	0	3.8	0	0
1859	01-Jul-13	22:34:50	0	0	0	0	0	3.7	0	0
1860	01-Jul-13	22:34:55	0	0	0	0	0	3.7	0	0
1861	01-Jul-13	22:35:00	0	0	0	0	0	3.6	0	0
1862	01-Jul-13	22:35:05	0	0	0	0	0	3.6	0	0
1863	01-Jul-13	22:35:10	0	0	0	0	0	3.6	0	0
1864	01-Jul-13	22:35:15	0	0	0	0	0	3	0	0
1865	01-Jul-13	22:35:20	0	0	0	0	0	3.3	0	0
1866	01-Jul-13	22:35:25	0	0	0	0	0	3.3	0	0
1867	01-Jul-13	22:35:30	0	0	0	0	0	3.2	0	0
1868	01-Jul-13	22:35:35	0	0	0	0	0	3.3	0	0
1869	01-Jul-13	22:35:40	0	0	0	0	0	3.3	0	0
1870	01-Jul-13	22:35:45	0	0	0	0	0	3.2	0	0
1871	01-Jul-13	22:35:50	0	0	0	0	0	3.3	0	0
1872	01-Jul-13	22:35:55	0	0	0	0	0	3.3	0	0
1873	01-Jul-13	22:36:00	0	0	0	0	0	3.3	0	0
1874	01-Jul-13	22:36:05	0	0	0	0	0	3.3	0	0
1875	01-Jul-13	22:36:10	0	0	0	0	0	3.3	0	0
1876	01-Jul-13	22:36:15	0	0	0	0	0	3.3	0	0
1877	01-Jul-13	22:36:20	0	0	0	0	0	3.3	0	0
1878	01-Jul-13	22:36:25	0	0	0	0	0	3.4	0	0
1879	01-Jul-13	22:36:30	0	0	0	0	0	3.3	0	0
1880	01-Jul-13	22:36:35	0	0	0	0	0	3.4	0	0
1881	01-Jul-13	22:36:40	0	0	0	0	0	3.3	0	0
1882	01-Jul-13	22:36:45	0	0	0	0	0	3.8	0	0
1883	01-Jul-13	22:36:50	0	0	0	0	0	3.7	0	0
1884	01-Jul-13	22:36:55	0	0	0	0	0	3.7	0	0
1885	01-Jul-13	22:37:00	0	0	0	0	0	3.8	0	0
1886	01-Jul-13	22:37:05	0	0	0	0	0	3.7	0	0
1887	01-Jul-13	22:37:10	0	0	0	0	0	3.8	0	0
1888	01-Jul-13	22:37:15	0	0	0	0	0	3.7	0	0
1889	01-Jul-13	22:37:20	0	0	0	0	0	3.6	0	0
1890	01-Jul-13	22:37:25	0	0	0	0	0	3	0	0
1891	01-Jul-13	22:37:30	0	0	0	0	0	3.2	0	0
1892	01-Jul-13	22:37:35	0	0	0	0	0	3.2	0	0
1893	01-Jul-13	22:37:40	0	0	0	0	0	3.2	0	0
1894	01-Jul-13	22:37:45	0	0	0	0	0	3.3	0	0
1895	01-Jul-13	22:37:50	0	0	0	0	0	3.3	0	0
1896	01-Jul-13	22:37:55	0	0	0	0	0	3.2	0	0
1897	01-Jul-13	22:38:00	0	0	0	0	0	3.6	0	0
1898	01-Jul-13	22:38:05	0	0	0	0	0	3.6	0	0
1899	01-Jul-13	22:38:10	0	0	0	0	0	3.6	0	0
1900	01-Jul-13	22:38:15	0	0	0	0	0	3.6	0	0
1901	01-Jul-13	22:38:20	0	0	0	0	0	0	0	0
1902	01-Jul-13	22:38:25	0	0	0	0	0	3.7	0	0
1903	01-Jul-13	22:38:30	0	0	0	0	0	3.1	0	0
1904	01-Jul-13	22:38:35	0	0	0	0	0	3.3	0	0
1905	01-Jul-13	22:38:40	0	0	0	0	0	3.3	0	0
1906	01-Jul-13	22:38:45	0	0	0	0	0	3.8	0	0
1907	01-Jul-13	22:38:50	0	0	0	0	0	3.7	0	0
1908	01-Jul-13	22:38:55	0	0	0	0	0	3.7	0	0
1909	01-Jul-13	22:39:00	0	0	0	0	0	3.7	0	0
1910	01-Jul-13	22:39:05	0	0	0	0	0	3.7	0	0
1911	01-Jul-13	22:39:10	0	0	0	0	0	3	0	0
1912	01-Jul-13	22:39:15	0	0	0	0	0	3.2	0	0
1913	01-Jul-13	22:39:20	0	0	0	0	0	3.2	0	0
1914	01-Jul-13	22:39:25	0	0	0	0	0	3.7	0	0
1915	01-Jul-13	22:39:30	0	0	0	0	0	3.6	0	0
1916	01-Jul-13	22:39:35	0	0	0	0	0	3.7	0	0
1917	01-Jul-13	22:39:40	0	0	0	0	0	3.6	0	0
1918	01-Jul-13	22:39:45	0	0	0	0	0	3	0	0
1919	01-Jul-13	22:39:50	0	0	0	0	0	3.1	0	0
1920	01-Jul-13	22:39:55	0	0	0	0	0	3.5	0	0
1921	01-Jul-13	22:40:00	0	0	0	0	0	3.5	0	0
1922	01-Jul-13	22:40:05	0	0	0	0	0	3.5	0	0
1923	01-Jul-13	22:40:10	0	0	0	0	0	3.4	0	0
1924	01-Jul-13	22:40:15	0	0	0	0	0	3.4	0	0
1925	01-Jul-13	22:40:20	0	0	0	0	0	2.8	0	0
1926	01-Jul-13	22:40:25	0	0	0	0	0	2.9	0	0
1927	01-Jul-13	22:40:30	0	0	0	0	0	2.9	0	0
1928	01-Jul-13	22:40:35	0	0	0	0	0	2.9	0	0
1929	01-Jul-13	22:40:40	0	0	0	0	0	3.3	0	0
1930	01-Jul-13	22:40:45	0	0	0	0	0	3.3	0	0
1931	01-Jul-13	22:40:50	0	0	0	0	0	3.3	0	0
1932	01-Jul-13	22:40:55	0	0	0	0	0	3.3	0	0
1933	01-Jul-13	22:41:00	0	0	0	0	0	3.3	0	0
1934	01-Jul-13	22:41:05	0	0	0	0	0	2.7	0	0
1935	01-Jul-13	22:41:10	0	0	0	0	0	2.9	0	0
1936	01-Jul-13	22:41:15	0	0	0	0	0	2.9	0	0
1937	01-Jul-13	22:41:20	0	0	0	0	0	3	0	0
1938	01-Jul-13	22:41:25	0	0	0	0	0	3.4	0	0
1939	01-Jul-13	22:41:30	0	0	0	0	0	3.3	0	0
1940	01-Jul-13	22:41:35	0	0	0	0	0	3.2	0	0
1941	01-Jul-13	22:41:40	0	0	0	0	0	3.2	0	0
1942	01-Jul-13	22:41:45	0	0	0	0	0	3.3	0	0
1943	01-Jul-13	22:41:50	0	0	0	0	0	2.8	0	0
1944	01-Jul-13	22:41:55	0	0	0	0	0	3	0	0
1945	01-Jul-13	22:42:00	0	0	0	0	0	3	0	0
1946	01-Jul-13	22:42:05	0	0	0	0	0	3.2	0	0
1947	01-Jul-13	22:42:10	0	0	0	0	0	3.2	0	0
1948	01-Jul-13	22:42:15	0	0	0	0	0	3.3	0	0
1949	01-Jul-13	22:42:20	0	0	0	0	0	3.2	0	0
1950	01-Jul-13	22:42:25	0	0	0	0	0	3.2	0	0
1951	01-Jul-13	22:42:30	0	0	0	0	0	2.7	0	0
1952	01-Jul-13	22:42:35	0	0	0	0	0	3	0	0
1953	01-Jul-13	22:42:40	0	0	0	0	0	3	0	0
1954	01-Jul-13	22:42:45	0	0	0	0	0	3	0	0
1955	01-Jul-13	22:42:50	0	0	0	0	0	3.3	0	0
1956	01-Jul-13	22:42:55	0	0	0	0	0	3.3	0	0
1957	01-Jul-13	22:43:00	0	0	0	0	0	3.2	0	0
1958	01-Jul-13	22:43:05	0	0	0	0	0	3.3	0	0
1959	01-Jul-13	22:43:10	0	0	0	0	0	2.8	0	0
1960	01-Jul-13	22:43:15	0	0	0	0	0	2.9	0	0
1961	01-Jul-13	22:43:20	0	0	0	0	0	3	0	0
1962	01-Jul-13	22:43:25	0	0	0	0	0	2.9	0	0
1963	01-Jul-13	22:43:30	0	0	0	0	0	3.2	0	0
1964	01-Jul-13	22:43:35	0	0	0	0	0	3.2	0	0
1965	01-Jul-13	22:43:40	0	0	0	0	0	3.2	0	0
1966	01-Jul-13	22:43:45	0	0	0	0	0	3.1	0	0
1967	01-Jul-13	22:43:50	0	0	0	0	0	3.1	0	0
1968	01-Jul-13	22:43:55	0	0	0	0	0	2.6	0	0
1969	01-Jul-13	22:44:00	0	0	0	0	0	2.7	0	0
1970	01-Jul-13	22:44:05	0	0	0	0	0	2.7	0	0
1971	01-Jul-13	22:44:10	0	0	0	0	0	2.6	0	0
1972	01-Jul-13	22:44:15	0	0	0	0	0	2.8	0	0
1973	01-Jul-13	22:44:20	0	0	0	0	0	2.7	0	0
1974	01-Jul-13	22:44:25	0	0	0	0	0	2.6	0	0
1975	01-Jul-13	22:44:30	0	0	0.1	0	0	2.4	0	0
1976	01-Jul-13	22:44:35	0	0	0.3	0	0	1.9	0	0
1977	01-Jul-13	22:44:40	0	0	0.3	0	0	1.8	0	0
1978	01-Jul-13	22:44:45	0	0	0.2	0	0	1.7	0	0
1979	01-Jul-13	22:44:50	0	0	0.2	0	0	1.8	0	0
1980	01-Jul-13	22:44:55	0	0	0.3	0	0	1.8	0	0
1981	01-Jul-13	22:45:00	0	0	0.3	0	0	1.7	0	0
1982	01-Jul-13	22:45:05	0	0	0.2	0	0	1.7	0	0
1983	01-Jul-13	22:45:10	0	0	0.3	0	0	1.7	0	0
1984	01-Jul-13	22:45:15	0	0	0.3	0	0	1.4	0	0
1985	01-Jul-13	22:45:20	0	0	0.3	0	0	1.4	0	0
1986	01-Jul-13	22:45:25	0	0	0.4	0	0	1.4	0	0
1987	01-Jul-13	22:45:30	0	0	0.5	0	0	1.6	0	0
1988	01-Jul-13	22:45:35	0	0	0.6	0	0	1.6	0	0
1989	01-Jul-13	22:45:40	0	0	0.6	0	0	1.7	0	0
1990	01-Jul-13	22:45:45	0	0	0.6	0	0	1.6	0	0
1991	01-Jul-13	22:45:50	0	0	0.5	0	0	1.3	0	0
1992	01-Jul-13	22:45:55	0	0	0.4	0	0	1.4	0	0
1993	01-Jul-13	22:46:00	0	0	0.5	0	0	1.3	0	0
1994	01-Jul-13	22:46:05	0	0	0.4	0	0	1.3	0	0
1995	01-Jul-13	22:46:10	0	0	0.6	0	0	1.4	0	0
1996	01-Jul-13	22:46:15	0	0	0.7	0	0	1.3	0	0
1997	01-Jul-13	22:46:20	0	0	0.7	0	0	1.3	0	0
1998	01-Jul-13	22:46:25	0	0	0.8	0	0	0	0	0
1999	01-Jul-13	22:46:30	0	0	0.9	0	0	1.5	0	0
[truncated: 3,762 more rows]
